# Supplementary material for: An updated suite of viral vectors for in vivo calcium imaging using intracerebral and retro-orbital injections in male mice
Source: Nat Commun. 2023 Feb 4;14:608. doi: 10.1038/s41467-023-36324-3 (PMC9899252; doi:10.1038/s41467-023-36324-3)
Supplement: Supplementary file 12 — Source Data [file 41467_2023_36324_MOESM12_ESM.xlsx]

## Sheet: Fig 5 A-C descriptive stats
	RO				IC
	jGCaMP8s	EE-RR-jGCaMP8s	RiboL1-jGCaMP8s		GCaMP6f	jGCaMP8s	EE-RR-jGCaMP8s	RiboL1-jGCaMP8s
number of ROIs (cells)	212	188	92		225	196	370	900
number of mice	4	4	4		3	3	3	3
soma - neuropil correlations
mean	0.4712	0.4896	0.06923		0.4176	0.2781	0.4317	0.0983
standard deviation	0.1608	0.2012	0.05387		0.1765	0.1723	0.1606	0.07901
baseline fluorescence
mean	28.71	28.6	4.723		38.27	52.35	43.45	8.198
standard deviation	19.97	19.69	2.479		34.86	40.11	35.07	6.311
soma/neuropil baseline fluorescence
mean	1.822	2.075	2.607		1.654	1.421	1.475	2.648
standard deviation	0.9756	1.199	1.343		0.9528	0.563	0.7567	1.829

## Sheet: Fig 5A soma neuropil correlatio
local RiboL18s	local soma8s	local 8s	local 6f	RO 8s	RO soma8m	RO soma8s	RO RiboL18s
0.13944	0.374689	0.351071	0.532588	0.752728	0.279966	0.590442	0.1525
0.0688414	-0.0264328	0.33185	0.633531	0.714407	0.1624	0.624404	0.147307
0.165378	0.369828	0.203927	0.66348	0.585131	0.16876	0.499871	0.109913
0.148322	0.366413	-0.231427	0.150578	0.711744	0.384754	0.171208	0.111707
0.00803544	0.514456	0.373647	0.42623	-0.0306537	0.17553	0.637259	0.191328
0.0826376	0.24618	0.588852	0.644774	0.738637	0.297453	0.489736	0.171288
0.15555	0.4965	0.498865	0.637605	0.687621	0.209151	0.299494	0.168688
0.0880267	0.413468	0.620774	0.613931	0.790791	0.272046	0.229151	0.0526873
0.11249	0.342278	0.0118722	0.545097	0.771933	0.220786	0.616707	0.109714
0.0475403	0.325138	-0.0788922	0.181977	0.68895	0.397387	0.350152	0.131022
0.0921927	0.107338	-0.0850239	0.291533	0.532724	0.18824	0.718479	0.150933
0.0268134	0.24226	0.264041	0.734663	0.562411	0.278766	0.601066	0.142414
0.117562	0.611913	0.327364	0.373955	0.822962	0.266804	0.21074	0.0957751
0.121405	0.404549	0.461	0.488891	0.781943	0.153869	0.615522	0.146511
0.0823102	0.650504	0.426601	0.725847	0.551889	0.234031	0.280219	0.0806438
0.0914526	0.584605	0.406398	0.682332	0.453375	0.137886	0.408038	0.161691
0.108518	0.548304	0.605884	0.323602	0.748894	0.141755	0.574343	0.0887351
0.0880331	0.563283	0.413473	0.345332	0.632242	0.212988	0.546354	-0.00437075
0.127803	0.597925	0.504861	0.333068	0.364683	0.173328	0.457274	0.075752
0.0905965	0.626316	0.569309	0.3999	0.605583	0.119531	0.56132	0.0806509
0.114536	0.351546	0.272132	0.437602	0.337533	0.235499	0.518867	0.134723
0.0962496	0.531531	0.185105	0.0852222	0.783106	0.180949	0.643885	0.0440977
0.103373	0.404306	-0.160747	0.546594	0.445243	0.0444691	0.533802	0.0524775
0.057866	0.460328	0.343125	0.443964	0.630322	0.149191	0.663023	0.0220089
0.0681415	0.420243	0.34682	0.379075	0.702545	0.193181	0.649826	0.237973
0.0706604	0.44949	0.243728	0.471003	0.388705	0.0683369	0.415223	0.144765
0.0462383	0.454161	-0.078412	0.353169	0.711078	0.358905	0.346597	0.059954
0.0334187	0.4357	0.324217	0.181491	0.715599	0.281686	0.487272	0.151743
0.0694735	0.172531	0.338027	0.390599	0.801082	0.124031	0.475556	0.12216
0.156524	0.553819	0.606298	0.569045	0.544912	0.27811	0.442402	0.168595
0.135786	0.476894	0.594325	0.353707	0.619415	0.245965	0.371741	0.0426335
0.106073	0.302445	0.215979	0.427144	0.291109	0.169798	0.58899	0.155189
0.0939972	0.504862	0.516877	0.61718	0.296317	0.260111	0.547542	0.0437537
0.174093	0.336481	0.492521	0.731305	0.677662	0.10821	0.589681	0.0396962
0.0396813	0.575075	0.317511	0.461011	0.362371	0.153242	0.298482	0.0207464
0.0878376	0.396016	0.606452	0.249	0.807177	0.145842	0.424793	0.138272
0.0187696	0.342991	0.550876	0.452847	0.15196	0.106708	0.406094	0.132796
0.0819942	0.335591	0.420183	0.301125	0.498285	0.165928	0.445424	0.112622
0.0599802	0.137551	0.0122254	0.547315	0.595585	0.159295	0.0807834	0.0306341
0.144134	0.435214	0.544574	0.33718	0.51741	0.201166	0.135847	0.0719304
0.0793182	0.484342	0.303	0.399576	0.361445	0.205791	0.361015	0.0921707
0.0109358	0.598793	0.494577	0.514341	0.486948	0.135482	0.360828	0.109398
0.0855039	0.576759	0.417014	0.444153	0.369422	0.096895	0.283353	0.0455826
0.136748	0.551626	0.622491	0.563775	0.639833	0.175476	0.430108	0.0745884
0.114456	0.361747	0.115402	0.472834	0.493687	0.158595	0.33619	0.0453714
0.0941559	0.55816	0.216783	0.528099	0.65453	0.209501	0.400007	-0.0344853
0.068542	0.337278	0.345595	0.415346	0.630263	0.0955637	0.418766	0.0232112
0.0966984	0.527112	0.624978	0.409207	0.726164	0.186614	0.464577	0.0410844
0.0417856	0.647565	0.143678	0.330882	0.539038	0.1875	0.459885	0.0430397
0.0570726	0.174486	0.343284	0.412218	0.664252	0.108279	0.144131	0.0572534
0.10406	0.495484	0.207032	0.635273	0.438586	0.137997	0.148545	0.00958691
0.109873	0.480277	0.0842627	0.290914	0.595666	0.227809	0.2583	0.0537297
0.0391883	0.731353	0.58372	0.550929	0.176656	0.135676	0.104329	0.0731483
0.0462631	0.598934	0.0357417	0.206294	0.51626	0.0482678	0.303301	0.0503006
0.103485	0.443814	0.507455	0.589677	0.506895	0.122694	0.0601008	0.0407759
0.0949342	0.521576	0.00454085	0.387172	0.366869	0.258975	0.1478	0.0573379
0.0448902	0.391523	0.0115424	0.346593	0.570089	0.260158	0.343708	0.0278022
0.132024	0.198541	-0.0678711	0.306211	0.287087	0.0874328	0.254153	0.0983232
0.182103	0.529799	0.33708	0.377286	0.343601	0.175416	0.301011	-0.012329
0.112435	0.524533	0.313381	0.575652	0.388815	0.220702	0.379033	0.0601178
0.2079	0.395676	0.52679	0.398597	0.409693	0.162029	-0.132089	0.0116846
0.182163	0.400789	0.0401196	0.719992	0.384486	0.102898	0.432278	0.0164437
0.0750422	0.298893	0.340463	0.436842	0.248947	0.160501	0.306723	0.0395737
0.0488563	0.600243	0.096659	0.611193	0.261645	0.304106	0.19546	0.0575715
0.0452196	0.555361	0.270517	0.597136	0.212633	0.136799	0.411122	0.042649
0.115758	0.390632	0.439295	0.573291	0.497703	0.132932	0.287066	0.0670284
0.0683304	0.308229	0.317209	0.579615	0.357666	0.185764	0.399151	0.0840301
0.0158969	0.449261	0.185359	0.510336	0.450298	0.19862	0.423155	0.0146176
0.0977335	0.623932	0.212279	0.492246	0.290406	0.0499759	0.34326	0.0641361
0.151169	0.419513	0.415923	0.409203	0.451091	0.222912	0.34539	0.0189832
0.0959742	0.443208	0.201863	0.465801	0.281836	0.177393	0.157331	0.0544794
0.0920725	0.402885	0.499027	0.541763	0.580405	0.180852	0.385303	0.0214025
0.03665	0.461628	0.148449	-0.213711	0.428642	0.110719	0.331888	0.0525312
0.221374	0.63881	0.183827	0.69927	0.302951	0.143561	0.417482	0.0582112
0.0525734	0.594615	0.121938	0.403539	0.347359	0.258151	0.33888	-0.00365591
0.0724975	0.412162	0.244194	0.582048	0.30146	0.167384	0.339026	-0.000607241
0.061871	0.687815	0.429042	0.0534721	0.305668	0.0776249	0.117836	0.00802684
0.0757867	0.355055	0.536315	0.635249	0.349375	0.124162	0.156797	0.0690719
0.0978993	0.411939	0.273498	-0.00424619	0.375076	0.152907	0.371313	0.0459892
0.131419	0.505463	-0.106769	0.635178	0.491307	0.085398	0.174802	-0.00598678
0.0663768	0.25869	0.207621	0.587621	0.403582	0.168436	0.297154	0.0524351
0.140342	0.519357	0.478754	0.7475	0.373311	0.0877339	0.410252	0.0264734
0.145409	0.562521	0.0570195	0.534337	0.491399	0.245742	0.291341	0.0272496
0.101798	0.488784	0.395915	0.0242623	0.291641	0.272644	0.292239	0.0663866
0.0704704	0.554258	0.256592	0.51802	0.472545	0.212889	0.259875	0.0100346
0.064878	0.526079	0.298792	0.521326	0.366964	0.230553	0.164304	0.0325211
0.0712417	0.478406	0.353785	0.709467	0.176159	0.0374984	0.248979	0.00897747
0.0526643	0.609275	0.499087	0.0957902	0.330621	0.0746175	0.143874	0.0390681
0.0204482	0.598348	0.384564	0.658992	0.359056	0.0780602	0.718963	0.0556897
0.0933332	0.289908	0.0895536	0.645925	0.532988	0.160033	-0.0622628	0.0183789
0.0818056	0.300048	0.193385	0.665864	0.372155	0.172935	0.683837	0.0523922
0.0170527	0.403775	0.550863	0.535781	0.431568	0.146251	0.595759	0.0161212
0.0299977	0.599938	0.515811	0.539177	0.33848	0.169432	0.463292
0.0303966	0.249424	-0.0416162	0.171222	0.26521	0.0639936	0.351116
0.0275391	0.585137	0.229973	0.209956	0.374875	0.160429	0.590822
0.0536503	0.388654	0.390731	0.220361	0.352234	0.0887179	0.339894
0.0698767	0.438954	-0.0326863	0.642398	0.417376	0.0603957	0.68911
0.0607576	0.611385	0.125079	0.57942	0.389838	0.0309489	0.0592161
0.0969797	0.548702	0.258127	0.615566	0.485064	0.172556	0.786419
0.0900896	0.42454	0.419408	0.256733	0.396792	0.0585292	0.672064
0.037974	0.477143	0.381344	0.431365	0.300992	0.127833	0.785572
0.047113	0.555862	0.329132	0.511006	0.401965	0.0962961	0.489481
0.15765	0.63247	0.224571	0.502883	0.210378	0.13474	0.558924
0.0222162	0.375287	0.466672	0.668604	0.232228	0.148848	0.417703
0.0959719	0.616648	0.130546	0.440409	0.405423	0.0955879	0.415485
0.136918	0.552646	0.258949	0.713714	0.235116	0.10531	0.662431
0.0737555	0.554206	0.211015	0.153015	0.20232	0.195549	0.703944
0.0868593	0.46019	-0.00507085	0.649866	0.394622	0.166652	0.483037
0.0934055	0.576972	0.172904	0.436961	0.386706	0.128477	0.758327
0.0684411	0.59488	0.542591	0.471734	0.326191		0.76994
0.0835821	0.508362	0.08501	0.320835	0.533659		0.637986
0.113903	0.570732	0.220539	0.194486	0.701469		0.403608
0.00944553	0.521981	0.217812	0.651638	0.616709		0.734021
0.139378	0.672351	-0.00314422	0.688551	0.601668		0.246011
0.13828	0.535242	0.0749893	0.551976	0.558935		0.514822
0.0967731	0.340567	0.581508	0.19344	0.582792		0.664187
0.0757026	0.574008	0.303939	0.276182	0.253739		0.559934
0.0672393	0.318211	0.2445	0.676106	0.697315		0.500808
0.0107589	0.483021	0.260712	0.628325	0.535882		0.72807
0.0226479	0.497123	0.380301	0.45508	0.681328		0.479424
0.0753154	0.359884	0.331255	0.241839	0.54907		0.770883
0.0536211	0.610629	0.257569	0.552727	0.539614		0.684479
0.0189916	0.547499	0.0971191	0.127373	0.51569		0.83087
0.0855292	0.52415	0.158684	0.352606	0.471379		0.762529
0.093239	0.386748	0.506226	0.58783	0.427214		0.607206
0.0469681	0.624687	0.478002	0.477266	0.552707		0.574122
0.0669836	0.446259	0.0446743	0.324445	0.407427		0.314307
0.0376257	0.501922	0.246877	0.636246	0.443264		0.686546
0.03632	0.521889	0.138594	0.356032	0.662451		0.586394
0.0168288	0.553897	0.0350566	0.449796	0.574598		0.321271
0.0921754	0.469797	0.268686	0.490682	0.656158		0.806362
0.0685624	0.440572	0.344727	0.354454	-0.0268396		0.465588
0.105736	0.565479	0.255499	0.498337	0.697758		0.470259
0.0849931	0.539452	0.37572	0.643303	0.0886894		0.823277
0.0990354	0.648656	0.275914	0.588585	0.288034		0.708361
0.0729654	0.581611	0.0319157	0.453882	0.397335		0.413519
0.0231332	0.403987	0.323678	0.226793	0.349779		0.576557
0.163141	0.681713	0.200161	0.350846	0.646951		0.680951
0.135667	0.644821	0.442137	0.559206	0.711803		0.551651
0.0821794	0.496393	0.394007	0.0471147	0.592259		0.728977
0.0850415	0.359011	0.427213	0.523404	0.673358		0.379587
0.143886	0.55294	0.473149	0.326297	0.599628		0.7151
0.0249458	0.458255	0.197771	0.511858	0.617906		0.691571
0.0837202	0.475106	0.089879	0.48535	0.525691		0.534683
0.0622623	0.366649	0.118672	0.473067	0.417032		0.565903
0.0947067	0.402079	0.225264	0.386149	0.466311		0.660644
0.0248252	0.506179	0.127926	0.503058	0.555609		0.619882
-0.0094701	0.529526	0.106399	0.267641	0.318284		0.673748
0.0851677	0.461787	0.342317	0.437575	0.614279		0.590319
0.138224	0.508815	0.238835	0.363777	0.470357		0.793411
0.0450942	0.564864	0.221611	0.183102	0.665508		0.629444
0.0123387	0.440795	0.304853	0.551168	0.559318		0.714512
0.012075	0.58817	0.317476	0.474492	0.662006		0.655799
0.0292533	0.494708	0.283401	0.360134	0.447913		0.254403
0.0291722	0.481129	0.239163	0.242573	0.571034		0.589013
0.151319	0.700469	0.286107	-0.176853	0.639764		0.808531
0.0149624	0.544876	0.248227	0.40173	0.651932		0.457498
0.047037	0.340552	0.262316	0.527307	0.455641		0.678783
0.0961724	0.515247	0.25649	0.596642	0.268767		0.630581
0.0729879	0.560547	0.336715	0.31442	0.431765		0.737868
0.0693057	0.461985	0.241625	0.277246	0.354468		0.599292
0.0872803	0.447876	0.236775	0.655992	0.344097		0.730068
0.113004	0.463971	0.349181	0.418192	0.360211		0.732142
-0.04032	0.394184	0.09697	0.490777	0.519275		0.732341
0.0554182	0.49201	0.333256	0.524121	0.474006		0.735541
0.0432273	0.636961	0.371622	0.319139	0.510433		0.811309
0.129109	0.517623	0.324964	0.406314	0.531679		0.817461
0.078554	0.592874	0.136439	0.334867	0.364462		0.697481
0.0197967	0.456732	0.284698	0.500657	0.565571		0.650452
0.0848167	0.473914	0.278427	0.145856	0.313356		0.500009
0.0694877	0.682042	0.439835	0.394232	0.546651		0.770567
-0.0162934	0.567067	0.194505	0.295871	0.493549		0.357473
0.0899382	0.392119	0.387274	0.403722	0.272112		0.531487
0.174811	0.443746	0.220893	0.358378	0.574799		0.609519
0.0937296	0.593515	0.294878	0.41633	0.270143		0.576902
0.0620559	0.549684	0.246104	0.545834	0.630727		0.530146
0.0548449	0.583781	0.16021	0.546118	0.34274		0.693309
0.0600578	0.670685	0.25464	0.442506	0.503943		0.410916
0.0489462	0.534201	0.17934	0.327489	0.493898		0.566609
0.156822	0.509556	0.392555	0.41304	0.277476		0.614599
0.0818455	0.571481	0.217984	0.553118	0.428228		0.534779
0.0275367	0.469144	0.286024	0.294877	0.457449		0.544378
0.0661746	0.507133	0.119023	0.603241	0.513194		0.652328
0.0264584	0.49866	0.048123	0.639168	0.408473		0.846669
0.0185878	0.61057	0.418287	0.317506	0.483737		0.765905
0.0883786	0.405427	0.252624	0.437906	0.618916		0.582502
0.02922	0.470641	-0.00494355	0.3532	0.403864		0.657032
0.0241244	0.3976	0.330808	0.33058	0.667876		0.228624
0.069473	0.510514	0.317709	0.312654	0.333649
0.0777717	0.637881	0.154367	0.228099	0.418796
-0.0165943	0.645074	0.386718	0.23317	0.367991
0.109642	0.461359	0.404969	-0.00821196	0.297586
0.0530394	0.454476	0.196961	0.407454	0.513391
0.0853778	0.5999	0.154461	0.352308	0.40203
0.0359657	0.561023	0.276399	0.202789	0.584631
0.0950318	0.583612	0.221379	0.178929	0.36108
0.0122118	0.461778		0.104871	0.468218
0.0524132	0.547797		0.419422	0.641772
0.09706	0.575548		0.175641	0.417256
0.0818846	0.470103		0.125826	0.555842
0.0466444	0.599215		0.277127	0.354363
0.0163914	0.337067		0.288672	0.328137
0.179315	0.4075		0.244427	0.487725
0.0456703	0.445567		0.189934	0.458445
0.0397528	0.579665		0.402816	0.491324
0.0685108	0.689363		0.206659	0.462243
0.0309152	0.616648		0.161624	0.558282
0.0565047	0.579297		0.562077	0.423508
0.0649152	0.598934		0.298757	0.491728
0.0568834	0.473804		0.440963	0.322737
0.0772783	0.612141		0.160056	0.311896
0.248155	0.366963		0.388712	0.0523872
0.0378987	0.574151		0.111462
0.118796	0.668353		0.338283
-0.0439338	0.406496		0.466836
0.0178898	0.590608		0.359762
-0.00489087	0.574672		0.544272
0.00634625	0.597605		0.620586
-0.0187508	0.465659		0.247244
0.00761808	0.463504		0.515304
0.000990803	0.487409		0.28045
0.0421355	0.369123		0.393653
0.0195364	0.420369		0.411649
0.0698211	0.303214		0.203825
0.0135598	0.532586		0.249422
0.0632387	0.422409
0.0158466	0.702861
0.021833	0.524314
0.119631	0.589927
0.0371518	0.585996
0.0876204	0.602255
0.0308223	0.683666
0.0482737	0.644301
0.0233084	0.364857
0.0358626	0.468713
0.110481	0.570949
0.0523817	0.569489
0.0252031	0.527846
0.0200709	0.328394
0.0233731	0.625014
0.00945182	0.405132
0.0163869	0.53895
0.0585497	0.420737
0.0870598	0.647851
0.107658	0.420634
0.098007	0.454273
0.0350562	0.527173
0.0698629	0.564103
0.032748	0.709948
0.0191343	0.535463
0.0391205	0.591809
0.0518213	0.591695
0.0618142	0.678186
0.0615609	0.530716
0.0280344	0.658886
-0.00323379	0.539788
0.102128	0.623791
-0.0295036	0.528422
0.0539777	0.607744
0.0182808	0.587586
0.0509512	0.615943
-0.00909841	0.556699
0.0186726	0.468598
0.0307829	0.536523
-0.0068571	0.43357
0.189746	0.278492
0.0622618	0.284509
0.000991177	0.0761638
0.057157	0.438885
0.00917879	0.172197
0.0265348	0.344807
0.1087	0.434597
-0.081515	0.343912
0.125253	0.661012
0.0265891	0.0808891
0.0547881	0.409275
0.111274	0.299691
0.0140307	0.45091
-0.0357574	0.213483
0.0252004	0.393904
0.0844534	0.573274
0.171645	0.528895
0.0119624	0.283069
0.0512358	0.306398
-0.00913221	0.188066
0.041591	0.352793
0.0559517	0.396653
0.0277349	0.206022
0.133731	0.400652
0.0802524	0.352461
0.0533278	0.276545
0.235299	0.0571919
0.230853	0.268603
0.238777	0.237811
0.0632071	0.113174
0.25175	0.345888
0.0702031	0.47709
0.141213	-0.0342858
0.112965	0.325285
0.166314	0.382993
0.178712	0.421541
0.0786009	0.349704
0.136342	0.537619
0.13188	0.535214
0.179983	0.179545
0.165617	-0.0938451
0.214195	0.230082
0.11829	0.112886
0.142683	0.46047
0.134447	0.213395
0.0753713	0.111668
0.0832239	0.430602
0.177691	0.325701
0.1297	0.190703
0.0656022	0.294613
0.136517	0.279705
0.0768589	0.227916
0.107314	0.55438
0.0791658	0.181379
0.148916	0.400819
0.123913	-0.0231875
0.0232486	0.282384
0.101903	0.235873
0.17911	0.346585
0.0909554	0.125372
0.143098	0.439413
0.112497	0.580937
0.0772609	0.404739
0.0883896	0.0277685
0.0838872	0.337804
0.0642538	0.187136
0.0551092	0.320846
0.0434277	0.287718
0.131007	0.295021
0.155638	0.300019
0.117024	0.081096
0.155811	0.240051
0.120781	0.334482
0.0488288	0.064146
0.00382599	0.357188
0.0447044	0.0682298
0.0719132	0.32207
0.0339903	0.172776
-0.00697447	0.338739
0.0943133	0.216299
0.129575	0.23269
0.105284	0.18404
0.0637269	0.315337
0.0306893	0.0167187
-0.0246927	0.266172
0.0352503	0.260551
0.146048	0.183065
0.0543628	0.247852
0.0789473	0.15089
0.118807	0.301653
0.0942528	0.134994
0.168499	0.088924
0.0721715	0.183454
0.111292	0.0972869
0.0489146	0.230641
0.165893	0.263187
0.083688	0.110717
0.138733	0.258966
0.092996	0.215572
0.126771	0.179926
0.108077	0.302234
0.0645871	0.225639
0.0103749	0.209298
0.107624	0.247114
0.0764133	0.198612
0.0226422
0.153839
-0.0178463
0.0663848
0.0716955
0.0708934
0.0647081
0.0501394
0.0631418
0.0167479
0.0322184
0.0507077
0.0543651
0.0844416
0.110047
0.0337548
0.0715319
0.123494
-0.00711565
0.0761878
0.0843954
0.119377
0.163271
0.045197
0.0682774
0.063562
0.0570661
0.0674541
0.0201194
0.103542
0.0451929
0.105332
0.0529032
0.0641205
0.109298
0.108661
0.100517
0.0298934
0.0696511
0.12023
0.0581674
0.0331023
0.0086412
0.0813549
0.115376
0.0308753
0.022219
0.0870267
0.0876891
-0.000457808
0.0875513
0.0388766
0.143579
0.0522247
0.0883454
0.0395071
0.0318843
0.104603
0.111928
0.0604596
0.128183
0.00548373
0.0745829
0.0705985
0.0148897
0.060049
0.088583
0.00693133
0.123659
0.0570789
0.023134
0.0612351
0.102213
0.0108311
0.159958
0.0946568
0.0361611
0.100094
0.101959
0.048893
0.0711854
0.0910331
0.0913515
0.0589732
0.0829622
0.0456593
0.0463577
0.109178
0.00554845
0.0851744
0.0446391
0.0233559
0.036942
0.0882823
0.104875
0.0889461
0.102575
0.0893134
0.112417
0.146371
0.0306801
0.0934457
0.0294145
0.0176488
0.0303562
0.0325825
0.0362491
0.0635229
-0.0246202
0.0283133
0.11051
0.0176785
0.0119536
0.0409549
0.0805287
0.190775
0.376713
0.165879
0.337406
0.103153
0.23618
0.103687
0.318017
0.106114
0.399648
0.204653
0.17453
0.12426
0.0792032
0.111666
0.240255
0.142944
0.429215
0.262672
0.266017
0.164626
0.136128
0.448318
0.243892
0.263398
0.151157
0.22768
0.0661098
0.167398
0.15734
0.231235
0.0916414
-0.175462
0.129478
0.132767
0.202985
0.0519203
0.155936
0.19828
0.345456
0.167598
0.198864
0.166379
0.283556
0.319095
0.0854241
0.192569
0.20621
0.30012
0.255909
0.267014
0.183157
0.0980964
0.169373
0.193101
0.21932
0.146133
0.29337
0.152672
0.323263
0.189315
0.302882
0.347149
0.32866
0.247441
0.0765845
0.0736718
0.197695
0.348127
0.238189
0.326861
0.24127
0.263759
0.263605
0.128663
0.148247
-0.0276148
0.295897
0.0962135
0.228161
0.441807
0.0290443
0.312992
0.130705
0.24699
0.146533
0.13692
0.125413
0.149703
0.130852
0.146846
0.0179005
0.287935
0.199235
0.104078
0.146499
0.239959
0.140128
0.153751
0.199541
0.0185447
0.276312
0.13249
0.0815539
0.140276
0.272799
0.167365
0.118734
0.0222678
0.21874
0.137182
0.162385
0.168608
0.177373
0.167096
0.231591
0.229831
0.286326
0.0798264
0.140966
0.143141
0.136556
0.189145
0.247813
0.250007
-0.0666342
0.302847
0.189289
0.125499
0.350862
0.0820286
0.0700275
0.160153
0.15564
0.171799
0.277339
0.125709
0.123507
0.193353
0.12796
0.0861954
0.115914
0.0786442
0.126227
0.0739411
0.146051
0.108973
0.175655
0.178893
0.210131
0.16431
0.136194
0.16085
0.114438
0.15482
0.195083
0.0425522
0.0842109
0.0993993
0.0950041
0.204351
0.113436
0.174412
0.0962524
0.102321
0.21979
0.138463
0.247442
0.0998037
0.104566
0.0405813
0.151762
0.116148
0.275378
0.253334
0.0793304
0.232319
0.204968
0.11745
0.0962837
0.26123
0.0786228
0.109187
0.175927
0.11436
0.060353
0.258195
0.0648169
0.0572208
0.203365
0.229452
0.044134
0.162029
0.196982
0.154518
0.123901
0.109718
0.303298
0.155749
0.233876
0.054756
0.130277
0.0149633
0.107856
0.17093
0.123764
0.191246
0.113067
0.16877
0.118843
0.190257
0.229027
0.0704712
0.132435
0.0435219
0.12413
0.15988
0.235468
0.13304
0.172695
0.231666
0.147858
0.221487
0.112666
0.0626619
0.0112233
0.0886637
0.223889
0.0934999
0.165747
0.088098
0.151952
0.150264
0.0350373
0.0681914
0.06608
0.12045
0.390285
0.119598
0.138726
0.0556893
0.154744
0.169243
0.149134
0.224208
0.0911373
0.288357
0.198556
0.082478
0.119255
0.241883
0.191363
0.26273
0.14852
0.220641
0.103016
0.0594623
-0.000431158
0.223706
0.152872
0.0862401
0.0800439
0.172479
0.369963
0.17636
0.0297431
0.271371
0.0841038
0.0540195
0.126044
0.0403096
0.122327
-0.000215661
0.0367749
0.0133805
-0.0381209
0.0411425
0.0359757
0.143048
-0.00181332
-0.00161111
0.0416267
-0.0322556
0.0642683
0.040908
0.13849
0.0637043
0.01121
0.145497
0.0208042
0.0204237
0.064588
0.0880907
0.0177662
0.0394139
-0.0406302
0.119261
0.107651
-0.00120238
0.0444625
0.0493184
0.00219457
0.186349
0.0222247
-0.00838525
0.0437013
0.0754835
0.00260071
0.116098
0.0123851
0.155587
0.0146392
0.0845113
0.0635244
0.0532887
0.0266624
0.056153
0.104815
0.133475
0.0741867
0.050319
0.0613575
0.0221765
0.0182226
0.0666152
0.0532111
0.00186151
0.0674503
0.036957
0.075472
0.0346719
0.040662
0.0108769
-0.0301731
0.0464439
0.0704486
0.034356
0.0239228
0.0626141
0.245125
-0.0329614
0.0897836
0.0282438
0.134007
0.113835
0.0424202
0.0795478
0.00706653
0.00782693
0.21272
0.120658
0.0609614
0.0998959
-0.0119597
0.00631166
0.0213162
0.189334
0.0410072
-0.0137572
0.0812693
0.0933266
0.175423
0.0474812
0.0349925
0.0479821
0.0669063
0.0438448
0.0276838
0.0469656
0.0157581
0.00762896
-0.0192163
0.0261957
0.0311823
0.0505634
0.0524324
0.193242
0.0392699
0.0166745
0.0139931
-0.0179921
0.0266804
0.00958057
0.0395399
0.0338457
0.161301
0.0367363
0.083853
0.087717
0.0542576
0.00671109
0.00672718
0.0466045
0.00133665
0.0481881
0.0594771
0.00269366
0.0298223
0.034509
0.00352048
0.0568713
0.0671474
0.0720321
0.0492259
0.0780442
0.0771655
0.0142731
0.0827436
-0.0139076
0.0413351
0.0746847
0.0116442
0.0768909
0.00386282
0.122967

## Sheet: Fig 5B baseline fluoresc.
local Ribo8s	local RiboL18s	local soma8s	local 8s	local 6f	RO 8s	RO soma8m	RO soma8s	RO RiboL18s
2621.65	741.894	6229.19	10066.4	3992.86	4182.65	3279.36	4363.74	277.993
3012.16	1837.43	3258.78	3320.56	4680.4	3274.03	5171.23	2341.67	455.416
3257.43	1891.21	4423.59	3793.1	1465.08	2489.7	2868.49	2076.78	480.903
3161.31	1750.63	4875.29	3163.34	1123.98	3002.26	3490.3	5167.89	320.189
1430.72	2033.77	3449.23	2462.28	3063.55	3814.39	2996.87	2575.04	274.826
2515.99	697.807	2466.15	5706.71	1517.36	5126.75	2391.54	3093.23	675.416
1632.88	752.488	2860.93	3992.56	1118.89	4151.6	2265.03	2326.02	670.101
3012.02	1190.21	2604.48	7620.14	713.206	3636.36	4322.85	8698.35	292.328
1273.56	1360.05	3746.73	5378.99	1749.55	4536.98	2383.57	2280.57	262.204
1322.36	917.526	3884.36	3352.43	1017.56	1922.38	3096.68	1623.99	698.525
2590.31	1617.81	2989.85	4233.25	1345.3	3662	3023.32	2321.94	260.04
1616.59	712.162	2663.72	1707.3	1921.15	1752.39	3338.05	2507.44	355.195
2710.98	975.2	4672.39	5173.54	1214.85	3153.58	1941.35	1409.79	251.827
2265.62	877.943	4530.79	1965.39	966.977	2509.33	4714.08	1938.32	369.508
2295.58	1168.16	6048.43	2791.31	3386.05	3369.1	3493.29	2925.4	315.341
1323.28	839.45	3035.56	3089.52	883.734	4308.26	3142.3	941.848	1202.43
1572.59	1061.43	3218.33	3667.53	2180.99	3681.96	4528.6	997.272	495.687
1688.61	715.257	4157.28	3376.34	335.925	4455.51	3882.04	1766	436.273
2157.16	567.604	4777.5	1867.02	1439.37	3375.38	2959.23	2666.86	190.759
2159.1	1081.34	1403.33	3258.18	755.366	4545.74	4278.65	5841.75	259.587
2997.16	844.917	4813.21	4016.92	1518.12	5315.07	2097.57	704.721	1164.68
2692.44	1126.67	4061.64	6349.77	1283.78	2411.6	2148.38	3769.64	571.381
783.282	1223.58	3484.41	3643.35	1132.31	1762.61	2612.19	1944.32	423.027
2134.39	1249.92	4054.64	2543.81	929.933	1749.71	2993.44	975.602	259.379
2533.62	1068.1	4149.15	4632.58	930.791	1873.16	6333.44	4006.27	647.355
1773.65	672.295	3382.91	2821.41	815.541	4131.03	4085.49	2506.44	1002.81
4488.01	967.113	3327	3117.55	2645.25	2111.98	1470.16	1201.28	394.046
2979.87	1103.82	4630.26	3460.28	1655.84	4368.16	2427.76	3314.35	355.695
3810.51	926.017	3525.33	2688.61	478.315	2993.44	2251.82	1146.24	722.511
3433.23	1062.31	4148.66	3964.19	1316.69	3195.97	2047.88	1267.79	443.417
1048.82	811.433	3029.1	3483.47	769.906	4301.34	2592.32	2288.54	307.299
1552.63	1014.85	3801.29	3889.02	1761.09	3285.24	2051.12	1387.19	804.158
2964.01	782.294	4322.06	2935.51	1910.14	1981.38	2031.38	1340.93	221.569
1704.41	1582.82	4207.55	3420.04	605.301	2460.67	4533.59	1738.54	715.801
4280.19	1432.24	3799.05	2617.86	1229.59	3606.14	2086.19	1641.11	364.265
2326.89	1151.54	3747.82	5667.75	485.799	2795.93	1411.54	1105.75	302.159
4137.79	812.823	2774.8	2596.84	3829.02	2168.2	3119.16	1510.91	459.048
2227.34	760.306	3480.17	4024.82	767.132	1900.26	3469.95	3437.41	1276.84
1562.2	1164.91	2281.83	2626.42	2512.58	3226.68	3277.92	2757.4	739.396
1415.78	1048.62	2810.15	4100.36	858.977	2423.85	1925.92	1183.42	486.732
1855.83	740.22	3388.6	3904.49	1105.83	2271.99	3724.42	1533.45	394.587
1333.55	615.637	3260.15	3597.73	1218.79	1578.9	2184.55	1880.46	483.463
2085.51	1114.53	3606.78	4429.4	1044.23	2492.3	3498.92	1428.45	215.383
2225.68	725.719	3049.2	4217.16	2282.65	2481.16	2167.95	6222.72	239.172
2429.29	1298.33	2649.61	3973.1	1102.17	2920.41	3323.92	1382.48	348.265
1126.93	881.377	3251.03	1808.91	3672.13	2489.85	1494.3	2284.45	538.02
2528.96	972.293	2144.44	1287.9	395.832	2933.66	3269.32	969.045	678.461
2974.01	1560.57	2759.69	5492.57	879.629	2539.17	2208.84	2079.38	1272.03
2865.9	869.993	4691.86	3897.89	418.225	2269.48	4033.35	9313.36	392.488
2260.4	1136.26	1941.78	2199.96	1655.01	2269.44	1921.62	3573.27	379.681
1174.78	700.271	3771.95	3303.55	730.013	1950.58	1764.57	5448.53	1079.57
2664.11	462.615	4520.16	2292.01	734.018	2404.59	2333.82	1637.58	323.818
1975.66	508.437	3802.58	2065.36	1082.4	2394.21	2104.2	1833.48	901.682
1958.89	722.399	4524.18	1791.98	808.114	1972.03	2216.07	921.387	246.211
1970.38	519.722	4167.4	7810.84	1259.58	2490.93	1999.34	2233.85	611.236
1238.96	939.779	2219.73	1646.42	2155.15	2843.93	3192	2177.68	307.895
2753.79	569.082	3036.84	4107.92	365.477	1067.49	1500.37	1831.96	542.051
2611.22	894.928	2689.57	2400.45	803.993	1313.41	2201.59	2182.9	291.006
996.535	667.607	3104.7	2355.05	1650.44	2509.91	1921.02	2535.86	380.16
2658.87	692.924	5212.42	3979.46	12846.6	1155.2	2373.87	8555.45	371.249
1686.85	720.419	4602.99	3045.75	19148.8	880.282	1423	1806.42	308.933
1476.67	1699.84	4290.07	3059.25	8522.97	2992.24	2304.35	3972.45	322.073
1957.34	887.765	5099.27	1358.6	6606.48	1621.23	1682.63	2073.92	222.461
1515.88	795.769	3315.58	1896.48	18409.6	880.234	2825.02	2443.29	279.676
1197.31	848.262	5124.88	1556.21	8475.9	905.787	2410.68	2341.53	606.466
2390.64	801.346	3124.79	2214.85	5513.44	2291.23	1626.63	1427.03	513.492
1789.26	934.294	6172.65	934.842	5927.56	843.425	3129.33	3856	687.681
3306.64	527.903	2640.97	819.307	4594.88	881.148	2983.76	1685.3	209.259
3063.62	642.384	2662.38	4882.92	5122.42	2096.83	2475.16	1566.35	446.976
1516.6	481.581	3105.88	3645.15	5574.01	1124.53	2091.58	2334.59	316.391
2338.14	794.401	2598.45	3113.15	6705.62	4116.15	1144.56	1702.7	293.851
2563.37	1005.25	3768.72	6360.68	8080.79	784.487	1833.12	1814.47	274.249
2979.79	587.058	2834.64	1752.05	17728.9	835.006	3560.04	2107.13	671.448
1573.78	1342.95	3127.98	2037.83	5526.52	667.745	2633.6	6154.35	275.611
2273.36	761.827	2854.79	1291.59	3502.6	1108.61	2388.76	1411.13	364.133
2705.84	1267.57	1837.52	1995.32	8304.21	777.103	1913.76	1090.62	311.657
3828.35	1112.4	4452.07	5180.86	3018.24	851.317	1491.23	1230.59	340.485
1804.57	670.067	2351.67	4899.24	9226.2	967.89	2591.34	566.411	340.719
2453.74	1574.17	4605.36	4224.88	6532.38	4203.48	1886.1	2965.92	630.717
2082.29	624.949	4801.78	1902.13	5932.94	987.413	1384.83	741.987	636.843
1288.53	835.42	2662.37	1994.19	6321.44	887.659	2871.03	1579.77	552.188
3651.72	476.51	4712.63	2861.18	10909.4	1948.8	3259.69	1979.47	188.985
3400.4	579.037	2742.63	4528.21	1819.01	1349.11	1529.3	984.283	735.674
1658.48	553.012	2668.25	2789.49	7772.53	1044.1	1826.9	1172.93	641.704
1441.15	1650.82	4472.2	2278.42	1798.45	2782.4	2762.15	1428.92	401.167
1808.23	597.876	3342.57	2571.9	9652.76	876.407	2433.2	3119.33	341.586
2907.18	628.992	2764.54	1588.35	9286.3	1359.88	2222.43	2802.03	390.594
1365.39	1068.74	3825.49	3931	5747.56	1361	3168.16	713.194	351.248
2028.5	419.846	2680.07	4507.02	1134.24	1132.77	3944.03	5406.55	687.825
2326.05	1296.85	2395.59	2734.03	2695.57	2076.23	3301.96	1538.15	382.911
2059.32	814.639	2012.79	3035.63	10454.5	2169.34	1954.5	5836.43	211.759
2630.26	1022.16	2875.94	4500.12	8213.79	2942.09	2791.29	4255.48	311.111
1336.61	897.418	3059.87	3506.16	2001.27	604.97	3193.44	5870.88
1959.11	618.725	3155.45	3576.34	7175.45	866.265	2012.85	2178.38
1790.45	566.58	3050.02	2169.12	9601.77	2291.06	1622.26	2754.84
1228.77	501.911	3303.16	2068.06	13699.7	885.149	1746.32	1867.18
1200.34	486.358	4356.55	1677.78	1108.25	1998.79	2657.9	2000.66
1466.26	761.77	2250.97	2417.96	9092.41	2147.37	2807.15	11671.4
2004.53	884.486	3498.98	1335.95	3902.23	2343.34	2361.04	5651.66
1674.06	706.172	1780.86	3190.06	6916.01	1139.11	1670.94	8227.49
2148.39	549.552	1648.43	3662.9	5554.17	709.062	2395.89	2213.39
1370.29	982.024	3637.81	5159.4	4432.39	2028.62	1978.07	4634.53
3090.64	944.33	3662.05	3864.63	13891.5	950.445	2005.29	2717.4
2277.78	585.699	4295.34	3628.47	7936.5	1479.98	1481.39	1764.24
1760.19	1454.53	4528.22	1666.48	2495.09	1405.92	2267.69	2172.65
3594.3	1878.02	3737.91	3159.41	5602.96	789.856	1462.04	4765.06
2153.18	430.304	3494.12	2477.08	8554.4	861.931	1506.82	8084.57
2954.92	364.428	1753.55	689.211	7966.25	1904.69	1994.77	10416
840.746	861.081	1583.99	2845.55	2485.37	1444.99	2899.23	2086.15
1447.6	433.933	3026.75	4026.52	3174.67	1577.01		3721.59
2531.9	747.705	3079.34	3895.76	2207.47	10259.2		1965.67
803.934	1208.74	2337.19	2531.89	6835.18	5253.45		2188.59
1580.09	805.585	4067.5	831.278	6309.9	5398.64		3228.42
1046.89	961.493	3278.97	497.636	6658.17	4494.87		2142.68
1528.51	840.829	4276.2	494.334	5432.38	4041.47		2196.53
2998.69	522.024	2753.13	4667.55	13270.8	3088.57		1731.72
1275.69	525.439	3451.37	1426.89	6574.55	3024.8		2404.25
879.486	520.197	2372.83	3282.58	11484.4	5331.23		3054.33
1507.25	823.993	1652.35	1535.85	7777.28	3359.33		3068.16
1312.81	478.269	1438.39	4734.82	1563.71	4460.88		4471.97
2756.08	787.789	5492.19	3965.67	908.177	4439.05		2432.93
1122.84	1128.59	4385.11	10329.1	3645.43	4765.47		1869.88
1483.83	1052.26	4900.27	13977.4	9960.24	6435.37		7436.23
1237.32	535.229	2261.43	19091.5	11691.2	5560.13		2558.88
1598.24	574.33	2157.22	17251.2	4860.33	1866.8		11947.2
2533.9	1015.34	4929.69	16099.3	7166.98	9619.83		1975.25
1488.57	573.754	3521.65	16893.4	6156.78	15233.5		7370.5
1893.29	1076.68	2857.81	4885.96	6038.43	3691.51		6354.71
2202.04	736.462	4292.91	11833.3	4269.36	2158.2		3310.97
2713.04	936.039	4206.02	7397.81	3247.84	5168.56		2315.96
2772.99	422.995	3109.69	7627.05	1030.67	1414.76		2900.11
1107.66	672.235	3005.05	6054.78	3140.23	3653		2368.09
2289.37	503.624	4251.01	2745.52	2305.06	2221.17		2172.9
1339.44	509.246	2539.71	12770.8	6935.53	12921.1		3002.5
3124.93	684.932	2748.3	5912.54	7094.8	2900.57		1771.77
1437.95	526.461	6767.58	5358.68	3207.42	12845.7		6450.08
1806.32	884.54	3036.65	5914.22	1443	4678.88		1442.74
1196.83	684.694	3344.11	15934.7	1169.51	6767.08		5051.59
2434.04	2493.8	3386.69	7009.96	5892.86	2746.57		2595.39
1317.54	1344.1	7471.83	5876.34	10314.3	1057.52		3563.43
1257.92	517.904	2588.87	6067.53	4631.46	1991.36		2994.84
1443.65	1172.81	4040.02	7420.2	2496.68	1737.14		1800.14
657.923	593.993	3692.77	6316.79	1635.6	2088.76		1755.23
798.834	606.279	2154.1	6388.41	1012.25	2010.56		2226.93
1561.07	560.152	2584.53	2567.92	5131.78	1140.77		2008.07
1344.75	985.181	2030.93	4690.7	8058.05	2732.53		3617.22
955.711	345.358	3856.78	12777.2	9769.89	1508.93		2398
1966.7	889.332	2296.6	9235.69	1707.43	4644.77		3909.04
637.056	408.341	2470.51	15739.3	2835.41	5373.44		2188.95
2147.1	580.214	1468.92	9300.94	4718.64	5132.9		4308.92
856.83	465.928	4256.56	3376.24	6981.16	3864.82		2497.7
1973.73	302.658	3233.94	17677.6	3862.81	2626.94		2073.64
2215.37	530.389	4144.84	7712.1	3250.03	4302.87		1877.51
1467.37	918.012	2669.92	4520.59	5437.29	2852.17		2511.07
990.442	820.633	3139.82	6898.54	3342.17	1265.47		1981.98
859.903	484.607	3728.15	6396.66	4409.61	2619.51		6284.06
871.134	597.273	4045.51	3119.23	1551.68	2331.39		1121.72
1425.45	693.999	3324.55	12209.6	2738.43	4190.54		3155.86
540.803	813.181	2184.35	3625.73	5558.68	6556.62		2387.79
1232.94	621.473	3535.35	9115.1	3819.93	2135.37		2222.56
1579.33	412.453	2662.93	5461.42	1699.25	2410.22		2784.52
1382.6	352.568	3486.44	7851.1	4876.16	5782.66		2628.26
1476.96	693.366	3841.23	7410.59	4070.23	2664.18		2268.98
1732.12	741.74	4635.17	5155.72	1199.64	5760.81		2743.64
1473.65	412.655	2659.4	9116.25	1862.11	2502.35		2804.83
1102.22	606.931	3317.71	7614.58	5121.99	2852.87		2394.37
1520.37	340.926	4027.71	7326.42	2975.56	2455.89		2353.51
2786.08	587.695	2663.79	3568.43	4282	3070.26		2192
2180.29	644.824	3197.28	9122.32	2709.33	3228.23		2666.75
1968.03	676.214	3174.98	15345.1	4309.55	2128.03		1299.4
811.771	486.189	2937.1	9306.28	4011.73	1410.37		3496.87
2325.35	406.858	3087.43	4171.59	1738.24	1939.96		1029.92
1582.88	545.375	2862.94	9514.82	1962.67	4917.34		1873.12
1453.34	877.022	2761.01	5992.44	2348.25	1837.56		2207.8
1778.2	447.014	2574.06	3452.18	4221.26	1915.49		1930.39
1828.39	590.693	2003.21	5863.66	3862.35	2096.91		1564.27
1713.87	1109.62	3074.58	5937.31	1033.75	1126.1		4325.28
1376.54	846.305	3608.99	4379.54	1937.8	2463.96		1106.47
1650.42	523.472	3926.85	5259.77	1701.71	1413.68		3037.29
1681.91	678.166	3014.59	11594.7	5620.9	2680.88		2494.84
2081.95	828.142	2660.31	10451.5	3993.33	1960.66		1822.29
1646.86	1508.38	2603.19	5582.68	6638.4	1946.65		2928.9
978.563	473.888	3307.51	5178.78	7161.45	1641.62		2307.54
1484.85	597.591	1636.15	21541.3	5746.88	1985.73		1625.17
1779.83	559.948	2982.18	10981.9	2113.39	1522.26		1559
1233.95	525.715	2587.58	4117.56	7072.32	2863.52		2594.24
2108.38	489.222	3475.38	3890.15	5486.87	3394.25		2795.45
1031.68	699.185	4542.04	6246.88	2627.28	3274.31		2160.88
1257.62	588.659	2623.79	5778.26	5462	2259.59
1387.66	323.487	2700.67	3129.59	4978.48	1577.19
2126.44	303.646	2864.07	10491.6	3251.54	1578.96
876.94	618.069	1528.07	9745.81	1110.45	3968.55
2209.58	782.027	4195.44	6416.08	1078.62	2200.75
1373.53	500.987	3034.36	24091.7	805.931	1503.49
2522.5	576.234	2818.28	7103.62	483.943	2639.05
534.678	1077.87	2487.74	8168.76	1001.88	1952.1
1327.09	481.384	3968.61		866.574	4692.04
912.794	632.277	2552.42		1548.92	2461.19
824.593	339.039	3284.71		717.423	2075.77
842.803	1072.1	1944.96		2096.49	2072.67
2400.47	498.443	4554.48		949.065	2660.61
2897.36	373.761	1698.61		1026.03	1722.7
3260.52	880.073	3091.45		2079.8	2533.96
2922.01	389.707	2242.92		1208.56	4813.17
1733.86	793.317	2674.13		690.257	1748.49
1683.17	396.318	4166.49		642.029	3745.93
2410.15	938.295	3158.92		708.088	2307.6
1580.31	1549.64	2286.74		1821.09	1711.11
1194.33	389.756	3596.73		842.103	2477.81
2050.97	743.899	4241.48		1153	4228.15
2106.94	505.863	2443.96		645.493	3993.42
2970.5	561.994	4541.83		1350.25	5875.86
1164.95	1503.35	2082.85		664.91
2084.35	496.236	3542.44		779.462
2613.76	614.471	1782.32		926.185
1082.44	736.557	3120.42		609.915
1780.5	345.564	3500.56		1969.04
2516.05	349.861	2776.85		2308.26
1322.94	408.331	3670.46		2393.64
734.824	477.933	3328.64		1225.96
2352.17	436.547	2577.16		703.864
1766.9	621.193	2089.67		682.734
1534.43	883.707	1122.89		1662.04
2847.68	431.712	1956.75		598.205
	1230.59	2714.49		2086.3
	1399.44	5326.69
	629.13	2990.02
	537.666	3602.03
	405.589	2864.23
	373.639	3503.87
	667.38	3639.18
	389.022	3834.52
	794.068	3161.78
	1227.94	1992.15
	408.213	1741.7
	354.291	3546.29
	358.67	2981.54
	849.349	2292.46
	398.515	2165.52
	545.384	3254.47
	794.674	3578.07
	1172.71	3131.94
	558.939	3295.65
	533.014	3850.38
	661.294	3161.39
	387.558	6324.5
	561.671	2155.69
	812.511	2950.66
	720.17	4047.14
	313.922	3038.29
	532.964	2647.49
	426.079	2570.16
	548.692	4331.1
	549.944	3958.39
	379.66	3639.14
	439.094	2669.11
	765.034	3460.59
	758.12	3478.99
	609.676	2877.38
	509.951	2478.97
	777.569	3421.83
	324.498	2044.15
	508.834	11377.3
	664.57	16733.2
	473.69	18016
	513.712	17508.9
	729.555	7622.23
	531.592	11573.6
	1029.67	23852.4
	745.517	14990
	972.339	12018.9
	502.956	7843.15
	304.148	12628.2
	453.791	15595.4
	536.442	3100.99
	760.864	15688
	656.713	7950.66
	381.758	8151.71
	539.982	4977.22
	464.028	19029.4
	368.475	19841.1
	472.136	17355.5
	510.653	9529.41
	413.202	13420
	867.395	9026.46
	321.771	15805.8
	410.616	15942
	559.629	8695.31
	745.201	20422.1
	677.358	6432.16
	562.382	9021.69
	1242.79	8875.81
	866.471	6192.96
	3408.07	3959.1
	2285.99	10763.6
	464.278	23062.2
	1781.78	13836.5
	754.615	3536.51
	680.318	7108.7
	689.866	5117.85
	417.286	6893.48
	461.534	9777.78
	373.299	5257.45
	793.526	9206.75
	949.91	10043.4
	781.161	2607.6
	1076.82	9793.04
	450.568	4098.16
	633.327	7375.67
	401.109	13497
	477.348	5824.46
	705.21	6394.77
	1563.94	3799.88
	336.854	5989.01
	333.081	5110.62
	1714.42	2376.07
	674.653	5124.94
	671.294	10195.5
	505.695	8078.45
	621.532	5643.17
	515.99	6008.57
	572.873	8323.55
	517.475	12048.7
	981.423	2592
	411.939	5359.42
	556.129	6938.1
	984.492	7308.29
	873.283	3554.92
	355.431	4051.18
	355.407	1948.31
	630.776	2254.14
	470.536	3590.71
	243.417	2336.45
	447.251	3324.63
	379.646	1669.24
	386.319	6004.9
	405.47	1491.15
	293.432	4156.06
	1040.13	4138.5
	363.803	2232.57
	176.86	3727.21
	184.189	3641.78
	480.294	1451.78
	974.125	2141.31
	409.4	1842.6
	419.711	1126.11
	271.781	2171.36
	560.359	1920.82
	427.613	2861.13
	840.97	1621.86
	219.464	1272.97
	273.004	1447.3
	726.372	1439.86
	404.642	1112.59
	768.311	3729.65
	404.683	2331.58
	274.941	1766.65
	248.311	1157.82
	531.518	986.323
	569.326	1646.64
	1372.84	1453.93
	457.197	2091.34
	216.719	3720.82
	482.723	2836.61
	294.853	1515.05
	951.751	880.171
	502.693	1119.13
	286.639	1290.73
	235.117	3173.46
	249.789	910.235
	305.786
	442.499
	355.103
	638.468
	251.724
	258.559
	252.652
	186.247
	463.734
	547.584
	249.489
	301.922
	205.224
	268.191
	347.921
	207.083
	506.907
	632.696
	281.409
	542.532
	354.088
	257.09
	380.297
	252.12
	240.965
	535.199
	358.188
	315.245
	339.489
	498.573
	338.073
	610.054
	645.227
	598.591
	295.998
	885.16
	252.341
	362.25
	580.556
	291.69
	370.682
	295.413
	312.925
	890.687
	972.307
	751.273
	492.105
	181.582
	908.627
	500.641
	260.141
	179.825
	1085.03
	272.166
	520.66
	535.627
	348.042
	469.871
	887.723
	195.651
	760.506
	198.306
	367.973
	200.526
	240.259
	263.342
	465.108
	709.091
	456.45
	622.291
	274.849
	515.713
	284.105
	1030.2
	1163.61
	166.878
	152.953
	530.398
	343.309
	224.109
	355.6
	214.196
	198.096
	396.577
	609.493
	456.712
	555.005
	309.827
	328.907
	1558.02
	315.703
	643.024
	279.053
	159.844
	274.924
	236.935
	369.618
	472.119
	243.968
	694.404
	919.9
	1341.25
	564.094
	368.253
	271.953
	213.648
	176.237
	365.577
	436.331
	1061.37
	1721.21
	140.242
	318.799
	388.354
	631.961
	1072.58
	3211.12
	2100.74
	2109.75
	876.043
	1168.89
	3687.66
	1019.35
	445.896
	750.333
	555.965
	843.123
	1029.2
	695.099
	1108.06
	446.404
	1042.07
	1650.68
	842.481
	1837.02
	1290.39
	612.447
	3530.39
	1511.47
	1255.54
	1469.48
	686.127
	655.695
	1222.48
	1480.65
	1636.61
	1532.61
	2104.76
	866.755
	565.694
	405.179
	1155.36
	767.956
	1414.33
	579.819
	446.621
	683.158
	1021.42
	1065.44
	427.39
	2074.86
	256.492
	428.07
	831.435
	584.847
	731.434
	533.68
	872.392
	2003.95
	972.192
	522.266
	899.357
	617.291
	1379.63
	1924.39
	307.315
	875.906
	927.029
	1443.08
	697.972
	357.97
	609.106
	1015.22
	2121.36
	1055.56
	309.707
	1654.89
	1143.9
	395.783
	583.749
	622.142
	413.005
	973.207
	1283.51
	977.864
	1114.29
	887.141
	3920.42
	409.404
	529.025
	1383.09
	609.322
	713.25
	1006.4
	1384.25
	723.394
	366.668
	695.806
	870.851
	738.921
	335.381
	1041.11
	686.611
	855.074
	504.835
	2586.04
	415.944
	271.746
	177.022
	356.37
	550.852
	576.376
	1107.81
	4388.47
	1411.01
	620.444
	619.915
	546.447
	736.624
	748.288
	1165.89
	733.78
	875.663
	860.85
	472.288
	378.916
	382.498
	713.461
	595.422
	898.71
	287.487
	585.944
	311.143
	1132.38
	1304.58
	572.325
	832.497
	576.153
	465.252
	499.589
	497.462
	169.143
	838.863
	544.327
	522.613
	875.544
	566.792
	671.418
	179.786
	1075.38
	716.182
	1701.28
	879.398
	579.258
	464.244
	527.567
	1065.48
	509.644
	384.289
	709.592
	316.144
	636.649
	492.002
	810.691
	342.277
	831.317
	811.944
	851.543
	661.858
	898.529
	433.567
	452.248
	491.017
	463.851
	257.537
	768.669
	1077.21
	978.966
	1567.67
	1719.15
	543.424
	481.476
	413.027
	883.975
	548.952
	211.169
	1079.39
	1503.64
	708.736
	1197.65
	601.853
	436.241
	627.501
	318.985
	716.369
	231.363
	2439.61
	764.185
	887.851
	499.543
	400.516
	398.39
	656.136
	429.08
	597.687
	321.896
	568.82
	368.615
	514.105
	2125.28
	476.644
	1014.4
	407.395
	366.723
	675.981
	583.854
	310.002
	1165.84
	481.406
	673.911
	391.301
	1051.9
	1648.82
	386.968
	530.303
	881.128
	708.194
	958.874
	527.416
	480.596
	366.952
	368.403
	509.376
	420.749
	586.199
	982.092
	179.848
	392.723
	4272.1
	119.968
	708.063
	265.523
	1725.34
	632.911
	210.302
	657.3
	869.098
	550.432
	851.265
	486.748
	418.763
	696.879
	142.108
	750.078
	202.58
	856.057
	252.733
	526.062
	811.527
	677.459
	464.57
	704.207
	516.038
	946.043
	816.247
	452.912
	696.843
	720.755
	1493.5
	415.272
	603.572
	1582.83
	831.872
	565.337
	503.348
	899.684
	4801.38
	1027.95
	1211.99
	824.084
	503.67
	1043.13
	1331.61
	2780.37
	1103.48
	1079.04
	1005.73
	434.78
	722.348
	495.832
	1488.01
	286.477
	765.787
	1378.81
	1191.47
	479.345
	802.816
	658.438
	1125.46
	954.964
	2360.44
	1250.14
	944.265
	927.165
	680.515
	855.527
	447.304
	3517.94
	989.687
	876.407
	760.201
	663.299
	767.494
	828.259
	1201.91
	1985.25
	973.511
	1168.64
	4217.69
	960.804
	1109.32
	380.436
	1657.56
	5824.08
	518.543
	1100.85
	1002.54
	417.437
	815.379
	800.946
	661.376
	801.795
	1111.65
	654.869
	575.386
	1008.67
	6936.27
	1042.41
	526.571
	790.009
	839.146
	373.866
	756.004
	811.596
	1444.71
	885.162
	986.762
	584.744
	1316.66
	772.959
	1393.83
	865.337
	873.785
	1004.52
	876.936
	1595.43
	561.724
	1073.4
	1777.32
	691.05
	583.615
	1979.23
	469.604
	949.42
	1674.66
	2032.07
	1944.08
	1700.86
	1572.86
	732.077
	3625.73
	1369.48
	906.942
	1021.29
	537.827
	833.316
	569.728
	370.567
	821.492
	1326.74
	736.283
	2323.83
	645.192
	1468.25
	1647.91
	647.16
	1311.49
	408.671
	930.187
	2326.22
	1645.22
	2141.38
	3634.82
	2379.65
	782.474
	742.051
	672.139
	435.959
	758.418
	1107.53
	1312.62
	1902.28
	1736.22
	2155.73
	673.314
	2109.09
	1147.39
	1718.31
	1334.08
	1360.87
	1645.28
	388.674
	863.843
	503.253
	1685.85
	2124.68
	3654.01
	1127
	579.789
	1882.94

## Sheet: Fig 5C deltaF
local Ribo8s	local RiboL18s	local soma8s	local 8s	local 6f	RO 8s	RO soma8m	RO soma8s	RO RiboL18s
2.64901	2.20003	2.30823	2.28422	1.90868	2.3067	2.10853	3.68234	1.60635
3.47996	5.28009	1.20302	1.20195	5.8974	1.64664	3.0037	2.25168	2.20152
3.80229	3.99496	1.50461	3.76699	1.59736	1.91157	1.80492	2.15343	2.95488
2.86311	3.53913	1.36752	1.27107	1.53734	1.98766	2.30782	3.59793	1.70696
3.52285	4.53933	1.21289	1.06916	1.13694	2.01386	1.9746	1.94862	1.40846
1.90731	1.92541	0.980211	1.27909	1.26793	2.98452	1.57358	4.19385	3.17233
2.64486	2.49494	1.35718	1.0944	1.4123	2.59822	2.09914	1.64124	3.60835
2.85852	3.43449	2.95748	2.36336	1.29828	1.94601	2.62954	7.03393	1.48825
1.89285	3.121	1.25258	2.94969	0.956285	2.13948	2.42967	2.32758	1.43925
2.49332	3.17885	1.16597	2.81856	1.35084	1.36582	1.91892	1.618	3.96203
3.12256	4.16939	1.07365	1.24315	1.38532	1.90301	1.93689	1.58769	1.2214
2.56789	2.16426	1.18464	1.22137	0.91539	1.02407	2.10889	1.86523	2.06275
3.09047	2.3139	1.22904	1.55673	1.35227	1.76438	1.74127	1.29169	1.23183
1.98433	2.39472	1.17427	1.25891	1.42797	1.25541	2.71345	1.65285	2.00672
3.69801	2.84597	1.4337	0.794187	1.24561	1.7278	2.28457	2.06875	1.56097
1.58955	2.23015	1.05495	1.47886	0.820252	2.15327	2.76302	2.32284	6.49171
2.86396	2.53218	1.07563	1.29168	1.0951	2.81113	2.87016	1.19445	3.11845
1.67837	2.13258	1.20663	0.950463	1.60924	2.30347	2.61291	2.29581	2.28314
8.09346	2.02323	1.28588	0.897506	1.16106	2.02028	1.61398	3.76038	1.13333
2.69858	2.60959	1.2224	1.14874	1.28893	2.17293	2.44978	3.77012	1.32986
4.44898	2.29537	1.24949	1.12514	2.60435	2.61098	1.53798	1.45093	6.12997
3.36431	3.44082	1.11495	1.44182	1.90569	1.28024	1.69331	3.60632	2.7811
1.43125	2.98696	1.22528	2.82423	1.18526	1.50593	1.68485	2.60377	2.44153
1.917	3.11448	1.06911	1.65847	1.18151	1.19551	2.11187	0.991634	1.37298
3.55527	2.82598	1.22405	1.38854	1.04483	1.11859	4.31388	3.74454	3.43468
2.11082	2.14771	1.08555	1.48218	0.955705	2.43155	2.73645	2.66596	5.05485
4.79258	2.70174	1.30274	1.1688	1.14757	1.04562	1.07884	1.61011	2.37183
3.07733	2.72748	1.27012	1.58767	1.73011	2.28512	1.50599	2.98225	1.71913
3.19257	2.43351	1.09646	1.40238	1.23558	1.68919	2.85721	2.04096	3.3988
3.75926	3.3439	1.27395	1.2665	1.7394	1.56779	1.19572	1.3741	2.49737
2.85907	2.37919	0.943277	0.946706	0.845457	2.40898	1.77024	1.88994	1.53516
2.52596	2.16785	1.50329	1.34379	2.9418	1.93025	1.6915	1.10683	3.72051
2.60652	2.43402	1.47738	0.962348	1.37044	1.35312	1.47894	1.8	1.18132
3.02244	4.03144	1.19974	1.06811	0.944448	1.44086	2.44889	1.99465	4.22921
4.70753	5.27703	1.36679	2.59262	2.31823	2.42999	1.20382	3.03431	1.87573
2.53531	3.14991	1.17691	2.71502	1.55597	1.58225	2.08148	1.58721	1.78415
3.78547	2.6593	1.26181	1.04222	1.53768	1.31455	2.07569	2.15613	2.55662
1.92716	2.43034	1.12493	1.16242	0.947154	1.20412	2.54511	3.08781	7.42649
2.5393	3.24122	1.13614	1.5268	1.95498	2.13393	1.93082	2.21289	4.40819
2.0475	3.57649	1.15738	1.13618	2.1683	1.81546	1.40845	2.16685	2.65206
2.4353	2.0144	1.25849	1.5252	1.18163	1.88797	2.41151	3.13154	2.23075
2.75376	2.00669	1.12109	1.1372	1.07731	1.09438	1.44639	2.54102	2.68608
2.4848	2.95258	1.20828	1.20336	1.19484	2.24478	2.14115	2.24595	1.19831
3.35946	2.09331	1.02228	1.5371	2.60297	1.35195	1.47578	4.61819	1.14183
3.33903	2.83152	1.04925	1.22514	1.08834	1.62224	1.92686	2.63733	1.86678
1.71077	2.36656	1.13459	1.06671	3.19822	1.4091	1.30158	3.2269	2.59755
2.99488	3.00924	3.56369	1.27787	0.899865	1.76656	2.30271	1.38104	3.28943
3.21539	3.65131	1.02597	1.50796	0.716903	1.42603	1.7558	4.3546	6.19408
3.61023	2.12452	1.22361	1.29539	0.883378	1.52387	2.48205	5.03133	2.46795
2.54829	2.65672	1.12435	1.11611	2.36907	1.38557	1.67214	1.88766	2.31837
2.7178	2.51859	1.10615	1.17401	0.948833	1.03139	1.51916	4.6959	6.40128
3.4947	1.50215	1.3073	1.55224	1.49566	1.36605	1.61092	1.44465	1.99814
2.25132	1.74159	1.34573	0.864206	1.99916	1.54253	1.44105	1.27413	5.42182
3.09775	1.75737	1.58595	1.05046	1.54789	1.23991	1.40464	1.31339	1.49375
2.41421	1.686	1.14646	2.59764	1.04065	1.30146	3.36248	1.83091	3.73419
1.72992	2.62906	1.23381	1.08008	2.44105	1.69555	1.95111	1.85977	1.92666
2.64988	1.57601	0.902412	3.71594	1.13931	1.23482	0.971769	1.1081	3.36265
3.54609	1.97767	1.30111	2.6422	1.99159	1.23216	1.56536	1.73451	1.56819
1.65063	1.91788	1.01339	1.4392	1.71669	3.12254	1.71617	1.41721	2.47704
1.81786	1.97181	1.1695	1.35789	3.26427	1.55092	1.75677	4.42878	2.09647
2.17133	1.74959	1.09285	1.34616	8.22686	1.11222	1.48165	1.42212	1.44041
2.26676	4.17482	1.23851	1.52926	1.07138	2.87597	3.2609	3.09905	2.33218
1.5495	2.51553	1.68286	0.9229	1.70451	1.51095	1.221	0.997269	1.33594
2.19949	2.30998	0.901815	1.18051	3.77016	0.955528	1.75646	2.40255	1.27478
1.9245	1.91205	1.50568	1.21812	1.75273	1.37016	2.17978	1.20078	3.68138
1.62797	2.39085	1.42956	1.32356	1.19485	2.4205	1.57221	1.18891	3.39291
1.9805	2.35266	1.76931	1.03047	1.62423	1.00781	2.20611	5.07617	4.20149
3.0076	1.26681	1.36741	1.32357	1.13927	1.09298	1.69155	1.07407	1.2231
3.4983	2.11283	1.12468	1.2263	1.1175	3.46905	1.62268	1.04088	2.65599
2.59214	1.42238	1.22746	0.895622	1.45019	1.18097	1.40059	1.16446	1.79798
2.06322	1.97401	1.03579	1.24776	2.00118	4.37024	1.19377	1.15785	1.44663
2.12059	2.27751	1.56897	1.81431	1.58611	1.13998	1.20609	1.2938	1.8101
2.7908	1.80425	1.27018	2.50748	4.33753	0.93721	2.05541	1.13439	3.5484
1.74469	3.66772	1.74455	1.32595	1.46075	1.02724	1.69016	3.48611	1.68714
2.63213	2.30507	1.05773	1.01636	1.59861	1.10563	1.5274	1.36802	1.94085
2.98279	2.45561	1.15159	1.17816	1.24698	1.07946	1.34476	1.0786	1.89007
6.17589	2.25535	1.19787	1.60999	1.12979	0.974345	1.15228	1.28364	2.15851
2.41742	1.51878	1.2841	1.28422	1.9435	1.04389	2.05518	1.14332	1.857
3.46969	3.94873	1.46519	1.22041	1.45547	4.62211	1.35686	2.71674	3.51474
1.72449	1.48929	1.53175	2.8868	1.46328	1.01382	1.41736	1.1484	3.06683
2.28565	2.56404	1.09031	1.19795	1.90165	0.933543	2.15418	0.895438	2.9317
4.84052	2.35438	1.18713	1.06708	1.96225	2.37268	2.74937	1.23706	1.13378
4.28543	1.80928	2.68292	1.37481	2.60781	1.60802	1.48114	0.982785	3.86331
3.03868	1.69278	1.0843	1.1396	1.32468	2.02233	1.12149	1.4818	3.31021
2.23287	3.68459	1.35592	0.996205	1.14616	2.96049	1.90327	1.10507	1.92033
2.80355	1.89294	1.05887	1.11763	2.22942	1.05949	1.58366	1.68648	2.07022
2.9398	2.09829	1.13047	1.35611	1.72983	2.20678	1.87258	1.58992	2.41937
2.61182	2.38458	0.979177	1.70797	1.30835	1.85285	1.91987	1.63288	2.23868
3.3681	1.54699	0.925885	1.19293	1.07896	1.24461	2.8782	3.20528	3.53684
3.26334	2.842	2.15765	1.2247	1.95147	2.26443	1.99679	2.04094	2.3316
2.57947	1.44133	1.25187	1.09382	2.09243	2.32466	1.22518	3.18069	1.17469
3.65767	3.22982	0.858226	1.16552	1.70519	3.11701	2.19932	3.9952	1.65278
1.95222	2.36349	1.07883	0.835632	1.39169	0.881393	2.25359	3.69323
2.71156	1.95423	2.72246	1.54616	1.48769	0.92501	1.17844	1.56208
2.42821	1.84986	1.13304	0.957787	1.87666	2.42913	1.29587	1.23866
2.7666	1.76918	1.15128	1.1005	3.03456	0.799928	1.60723	1.1599
1.46882	1.45537	1.20624	1.32506	1.38694	2.24881	1.43853	2.11817
1.70074	2.27704	1.13386	1.39368	2.01274	1.8925	1.74054	6.21236
3.06732	2.16491	1.10842	1.13921	1.3265	2.56326	1.28233	3.58949
1.84642	1.59199	1.14836	0.959007	0.942134	1.62803	1.2538	3.80707
2.60877	1.39011	1.08216	2.30617	1.11981	1.03169	1.48921	1.06699
2.01911	2.23499	1.11577	1.19474	1.31869	2.0112	1.3164	2.96356
3.47068	2.25599	0.959265	1.08313	2.04689	1.0764	1.21128	1.229
2.16908	2.11509	1.17271	1.19172	1.44436	1.59336	2.00178	1.31875
3.39591	3.87263	1.29736	1.00001	1.34324	1.77719	1.37579	1.24656
2.58307	4.14861	1.06652	0.986805	1.24142	1.52852	1.73145	2.4493
3.1867	1.28545	1.13835	1.90456	1.23018	1.70686	1.59704	4.08423
5.51076	1.50386	1.6705	1.51054	1.56335	2.01003	1.61598	7.10488
1.66555	2.24622	1.00235	1.63837	1.6915	1.887	1.60156	1.44586
2.48171	1.47912	1.31053	1.46374	1.91984	1.89501		3.11217
3.39792	2.53579	1.0411	1.12093	1.61754	4.54068		0.959602
1.04993	3.5387	1.7237	1.0913	1.29074	3.54312		1.28705
2.18992	2.44147	1.21199	0.958597	1.18155	1.9711		1.54788
1.46465	2.11139	0.811542	1.11218	1.15773	2.42802		1.21141
2.5461	2.05834	1.3072	2.15199	1.25309	2.01374		0.962677
3.9492	1.9225	1.31509	1.30652	2.11822	2.05726		0.863335
1.58816	1.77948	1.21297	1.09412	1.2658	1.44598		1.33637
2.05427	1.67872	1.19856	1.05417	1.3168	1.84269		1.83832
2.51514	2.60267	0.98764	0.970748	1.16146	1.94414		2.72953
1.94625	1.40961	1.06468	1.44384	0.923054	1.78519		2.96713
3.37414	2.22646	2.30768	1.15551	1.09797	3.29448		1.14797
1.73422	2.17468	1.14335	2.91398	0.899646	2.44576		1.60593
2.67025	2.98834	1.26404	1.517	1.98334	3.34669		3.79266
1.67083	1.7432	1.02018	3.33986	1.30796	2.1301		1.47387
1.62917	1.90866	1.13893	1.88181	0.887253	1.16546		5.3946
2.87661	2.66775	1.437	1.69077	1.54022	3.82874		2.2815
2.02746	2.09621	1.07337	1.74619	1.40851	5.48033		5.66817
2.73043	2.83463	1.20379	1.39195	1.20931	2.32141		2.59377
2.44563	2.26235	1.10605	1.84831	1.17817	1.12221		2.68989
3.63686	2.25618	1.20849	1.67155	1.79558	2.15514		1.36539
3.80348	1.64535	1.09734	1.37104	1.29948	1.10918		1.66076
1.40107	1.89337	1.24413	1.37106	1.10501	2.06868		1.13068
3.09077	1.30522	1.09822	1.49855	1.25307	1.12477		0.919318
2.94586	1.725	0.814218	1.20769	1.47591	6.00935		1.62507
4.13044	1.65347	1.26027	1.13804	1.12384	1.13133		0.828654
2.08367	1.53243	1.76569	1.1884	1.55634	7.83722		3.83219
1.81944	2.06397	0.981632	1.1647	0.969562	2.54105		2.41241
2.14492	1.66976	0.903066	2.28609	1.82046	3.15389		3.05896
3.32961	5.53675	1.08657	1.50072	1.28326	1.24414		1.35443
1.39786	2.99728	1.89786	1.16739	4.42921	1.18423		1.63922
2.17837	1.25319	1.0891	0.935147	1.10885	0.975775		1.77745
2.59984	3.07517	1.3346	1.00081	0.960814	1.00993		1.35839
1.33081	1.77122	1.1866	1.28854	1.34917	1.06146		1.87691
1.36136	1.85558	0.979683	1.4633	1.65827	0.989744		1.72551
2.83484	1.88284	1.16048	0.988622	1.02107	1.20916		0.853363
2.2853	2.18389	1.34915	1.14533	1.70383	1.42585		1.50788
1.46721	1.38392	1.06149	1.3534	1.37795	0.99893		0.976145
2.69315	2.46803	0.891767	2.24502	1.2064	2.04194		1.68045
1.03027	1.76438	1.10267	2.44062	0.895287	2.78526		1.26672
2.07453	2.29778	1.09448	1.50648	1.20385	2.15556		2.10194
1.31727	1.31755	1.45192	1.02257	1.06778	2.42445		1.26631
2.51953	1.30268	1.4152	3.10677	1.30206	1.06894		0.856472
3.1771	1.59486	1.49017	0.969477	1.33927	1.68795		2.12658
2.51964	2.05641	0.9942	1.17324	1.11183	0.996709		2.50488
2.42783	2.34868	0.996094	1.01245	1.34319	1.03929		1.09908
1.523	1.51359	1.0515	1.18298	3.48052	1.12426		3.74248
1.69592	1.83004	1.17071	1.04012	1.39076	0.920392		1.15857
2.92316	1.95205	2.2237	1.80329	0.988382	3.34464		1.27824
1.66971	2.07254	1.01301	0.966214	1.11723	4.70722		2.29671
1.9945	1.95972	1.052	0.982782	1.09552	1.20698		1.44824
2.0408	1.60168	1.19356	1.12924	1.08945	1.36384		1.89684
1.99627	1.40956	1.20371	1.21908	1.11304	3.0877		1.62505
2.18794	1.70037	1.76541	1.19389	1.0757	1.0004		1.16493
2.59618	2.07143	1.87193	1.20155	1.62047	2.81123		1.37966
2.55222	1.54541	1.07393	1.54955	1.34026	1.36499		1.2562
2.39115	1.68856	1.46618	0.913392	1.56291	2.33553		1.0829
2.00802	0.962969	1.25059	1.23382	1.09019	2.55471		1.11853
3.03349	1.7967	1.13334	1.24028	1.37461	1.5348		0.979397
3.48285	1.51657	0.861946	1.1724	0.882599	1.34287		1.13161
2.71152	2.0601	1.07058	1.53027	1.1111	1.0987		0.986297
1.43021	1.50481	0.86011	1.16114	0.993532	0.899113		1.92894
3.41037	1.5659	1.04137	1.00261	1.01632	0.793498		1.62696
2.44416	1.98901	1.80478	1.10074	1.34006	2.3897		0.850316
1.74232	2.31924	0.866764	1.30718	1.9541	1.13406		1.06819
2.55795	1.46742	1.22146	0.976504	1.21631	1.78516		0.958258
2.55493	2.03685	1.01011	1.18759	1.06491	1.30481		1.06765
3.07447	2.59973	0.944046	1.01169	1.4097	1.07155		2.01157
2.30131	2.9894	1.37021	1.25025	1.53434	1.4916		1.71871
2.88531	1.57374	1.1155	1.07934	1.08671	0.936456		1.52731
2.23058	1.93557	1.32156	1.2029	1.13928	1.35305		1.38254
2.22031	1.64688	0.933837	1.04117	0.954773	1.02302		1.07421
1.84409	4.20532	0.721402	1.0302	1.34383	1.17001		2.17829
0.984888	1.66174	1.19406	1.22553	1.1468	1.04553		1.42658
1.7573	1.8031	1.02835	3.61861	0.902427	1.08869		0.980284
2.57448	1.87106	1.08741	1.12702	1.19696	0.848205		0.924962
1.81031	2.19941	1.06233	1.14188	1.19976	0.975121		1.76846
3.90631	1.70842	0.927459	1.52492	2.21285	1.54021		1.46235
1.63784	1.9424	1.81115	1.09328	2.4912	1.19088		3.0192
2.48461	1.29067	1.23095	1.10482	0.863246	0.986247
2.58121	1.30456	1.03052	0.925501	6.60205	0.939202
2.28357	1.16334	1.02436	1.18751	5.18764	2.10251
2.21924	1.95734	0.984728	1.22725	2.96117	2.99393
2.77948	1.69159	1.39436	1.2607	1.05924	1.51875
2.16806	1.28842	1.16232	2.79368	0.996366	1.0198
2.78219	1.84548	0.983907	1.80631	1.06909	1.16797
1.41735	2.27844	1.36908	1.36074	2.96022	1.773
2.78064	1.57746	1.69039		3.08601	3.16103
2.00139	1.53872	1.11426		1.32725	0.958493
2.24871	1.40025	1.05087		2.2063	0.88146
1.33598	2.57053	1.11778		4.82429	0.935271
2.30635	1.52562	1.34932		1.41737	1.01506
3.47304	1.51378	1.0347		1.99454	1.01041
3.11634	3.17774	1.38212		3.46794	1.61791
3.15616	1.50596	1.05625		2.13702	3.74884
2.60226	1.82309	1.34293		0.86819	0.945377
1.70067	1.33675	1.23188		1.84137	2.00971
2.5467	2.06504	0.952801		2.28792	0.929345
1.99222	2.94583	0.945974		2.64455	1.06382
1.94563	1.47228	0.975017		1.39421	1.04335
2.6978	2.22616	1.62749		1.02267	2.6741
2.92194	1.10751	0.962985		1.54696	2.73905
2.50925	2.11369	1.79157		2.2973	3.57912
1.68807	3.11478	1.06769		2.29027
2.32105	1.68896	0.943113		0.950352
3.19063	2.00197	1.00767		1.0598
2.06902	3.2212	1.11704		1.34758
3.26535	1.35734	0.882041		2.43143
4.17194	1.38823	0.991801		2.45181
3.32886	2.57738	1.3187		3.39365
1.45628	1.60656	1.21922		1.15829
3.48132	1.21547	1.41616		1.14397
1.90392	1.9392	1.12942		0.962453
2.7853	2.3821	1.25289		2.31372
4.06919	1.42338	1.00111		1.72654
	3.05918	0.996946		3.40097
	3.80462	1.64772
	1.84248	1.05597
	1.99608	1.03714
	1.66921	0.870158
	1.35878	1.17973
	1.48717	1.02862
	1.28428	1.04108
	2.25719	1.0903
	2.46909	1.07608
	1.51536	1.17045
	1.29175	1.1725
	1.43483	1.05049
	2.25238	1.24223
	1.30969	1.21963
	1.73324	1.04584
	2.26248	1.23987
	3.0662	1.32316
	1.10568	1.18181
	1.5158	1.12082
	1.87977	1.46846
	1.55186	1.71226
	1.1343	1.32643
	1.85669	1.13302
	1.97613	1.13333
	1.33104	1.09955
	1.56242	0.999641
	1.65839	1.04437
	1.84284	1.27874
	1.85376	1.19637
	1.54797	0.905599
	1.44856	0.960828
	1.79221	1.03593
	1.41851	1.88776
	1.88879	1.20764
	1.23036	0.771298
	1.8572	0.996961
	1.23209	0.773831
	1.35191	3.05141
	1.63399	3.49311
	1.44984	5.56965
	1.844	3.17164
	1.75613	1.81065
	1.42879	2.43702
	1.98875	4.87967
	1.78298	2.76591
	2.83548	2.89882
	1.43334	2.46672
	1.36409	3.16614
	1.47392	3.57742
	1.79717	1.19837
	1.55352	2.01275
	2.03448	3.43908
	1.36145	1.84613
	1.81163	1.045
	2.4678	2.60139
	1.48404	2.58931
	1.51053	2.85903
	1.15568	2.52442
	1.39986	6.77372
	2.32904	3.66119
	1.35929	2.14788
	1.0789	4.12925
	1.66563	4.04895
	2.83348	2.64665
	1.97613	2.46983
	1.31689	2.49142
	4.43888	2.06031
	3.52419	2.11017
	14.1594	1.11765
	8.23582	3.81216
	1.87977	4.23
	9.08874	3.64999
	2.21403	1.16959
	3.94755	2.28594
	2.63817	2.10057
	2.29769	2.03129
	2.16494	1.72606
	2.08809	1.25613
	3.30019	1.66371
	4.83374	2.61546
	3.54774	1.82011
	3.61725	1.88845
	2.17185	0.974615
	2.44359	1.39154
	1.33321	3.10714
	2.24838	2.03172
	3.57273	1.28551
	5.55702	0.955504
	1.7284	1.60495
	1.78843	1.22547
	7.66717	2.2296
	3.08508	1.28763
	2.99014	2.9091
	2.19807	1.67809
	2.50796	1.72536
	2.32747	1.65907
	2.21883	1.18754
	2.0772	1.76497
	4.17494	1.34874
	1.91272	1.8105
	2.24441	1.23659
	2.74598	1.63266
	3.66691	2.06932
	1.67162	1.46703
	2.03045	1.24373
	2.90898	1.10115
	2.25042	1.34217
	1.14163	2.48321
	1.74159	1.20172
	1.66747	1.11491
	1.91316	5.12387
	1.42811	1.20945
	1.88282	1.55493
	4.90097	2.61386
	2.26435	1.06304
	1.98104	2.42608
	1.09689	1.86797
	1.75665	1.00133
	5.27493	1.21731
	1.85166	1.10379
	2.51034	1.02641
	1.57179	2.64879
	2.1532	0.962752
	2.26634	2.2081
	4.16857	1.87473
	1.35352	0.921616
	1.16073	0.975663
	2.60443	1.15376
	1.87791	0.969061
	2.39554	2.33481
	1.87858	1.93522
	1.51341	1.77476
	1.00966	1.01142
	2.31879	1.26374
	2.35208	1.03852
	5.45734	0.95784
	2.18137	1.28507
	1.20381	2.2318
	2.04227	2.38387
	1.56223	1.06197
	3.7868	0.96116
	2.79377	0.853007
	1.30346	1.0494
	1.45389	2.01361
	1.36281	1.06454
	1.60652
	1.86963
	1.41281
	3.444
	1.31078
	1.47266
	1.47592
	1.9808
	3.11707
	2.21843
	1.3682
	1.29834
	1.00457
	1.50178
	1.52241
	1.13298
	1.69737
	2.76571
	1.2882
	2.50152
	1.92868
	1.82198
	1.81094
	1.40698
	1.26693
	2.19671
	1.59557
	1.48478
	2.11387
	2.37568
	1.71457
	2.62527
	2.81846
	3.13908
	1.50993
	3.44817
	1.28923
	1.82403
	2.39691
	1.1296
	1.40261
	1.68757
	1.42424
	3.24083
	4.06338
	3.34125
	2.24419
	1.15941
	3.0963
	2.13189
	1.3049
	1.10045
	4.40751
	1.4735
	2.41275
	2.01967
	1.6008
	1.62788
	3.24222
	1.12689
	3.11167
	0.713
	1.71202
	1.40645
	1.17492
	1.37981
	1.9101
	2.46214
	4.76101
	2.49522
	1.27409
	2.13691
	1.18092
	4.6327
	4.56546
	1.05089
	1.01373
	1.98694
	1.74709
	1.23762
	1.33575
	1.06541
	1.22731
	1.65997
	2.332
	1.53804
	2.2315
	1.02553
	1.4696
	6.2296
	1.72343
	2.99323
	1.46661
	1.13112
	1.49404
	1.35885
	1.90262
	2.10491
	1.15272
	2.76279
	3.5015
	5.30868
	2.33347
	1.62962
	1.49451
	1.30701
	1.16962
	1.93608
	1.54582
	5.87743
	8.62188
	0.934847
	1.25372
	1.72269
	2.79156
	3.57633
	9.74658
	8.52633
	6.67088
	2.77106
	3.79448
	15.3168
	3.5318
	1.62492
	2.16699
	2.36905
	2.36905
	2.42766
	2.62791
	3.00854
	1.56301
	4.8942
	3.34085
	2.58625
	7.14823
	3.79244
	2.38854
	9.87236
	6.19339
	4.44332
	3.81434
	2.46174
	2.62548
	5.09432
	4.57107
	4.54384
	4.83221
	5.07803
	2.16446
	2.81978
	2.08023
	4.16644
	3.11975
	6.52852
	2.14742
	2.32455
	2.46552
	3.18515
	3.30732
	1.56129
	8.34962
	1.74538
	1.6058
	3.14922
	2.92715
	3.14105
	2.22659
	3.63372
	6.46667
	4.27854
	1.63131
	5.03048
	2.22554
	5.64736
	6.54848
	1.25714
	2.56754
	4.35996
	5.46002
	2.37956
	2.04367
	1.8718
	3.69769
	7.07092
	3.39371
	1.50539
	5.17823
	4.46811
	1.29862
	2.54374
	2.18031
	1.20262
	3.99909
	5.55817
	3.21174
	3.00536
	2.69457
	14.627
	1.3243
	2.0007
	5.32201
	2.21219
	2.17855
	4.08717
	3.78048
	2.85256
	1.5931
	3.8145
	3.53184
	2.10869
	1.95655
	4.06277
	2.06772
	3.19655
	1.34228
	9.34147
	1.95875
	2.42527
	1.19068
	1.66774
	1.73769
	1.48177
	3.55841
	12.0081
	5.27197
	2.51247
	2.50088
	2.77571
	2.45327
	2.3745
	3.65271
	2.79924
	2.75088
	2.36322
	1.80087
	2.34357
	1.53424
	2.74831
	1.87203
	3.14075
	0.969322
	2.35211
	1.82597
	4.22537
	3.86731
	2.28447
	2.98851
	2.18053
	1.87316
	1.9895
	1.79964
	1.41598
	3.08446
	1.72071
	2.26941
	3.36735
	1.11942
	1.75918
	1.39404
	3.11412
	2.14542
	4.01899
	3.05443
	2.66194
	2.53962
	1.8552
	3.52039
	2.42449
	2.40589
	3.50718
	2.16029
	2.13644
	1.61017
	3.06536
	1.28302
	3.03187
	2.47531
	4.51112
	1.73165
	3.44079
	1.62929
	1.60063
	1.50568
	1.47684
	1.54912
	2.60193
	3.64734
	2.85781
	3.15831
	6.22431
	2.4295
	1.46998
	1.75308
	3.70015
	2.22603
	1.02849
	3.52582
	6.1563
	2.71767
	5.02188
	2.61133
	1.56233
	2.03695
	1.00477
	2.40796
	1.11346
	10.9785
	2.58964
	4.10719
	2.31358
	1.95374
	1.31972
	3.34469
	2.23886
	2.02738
	1.23288
	3.6627
	2.16232
	1.4023
	5.94977
	1.55731
	3.0009
	2.01768
	1.97117
	2.85207
	2.30834
	1.1077
	4.04214
	2.27687
	3.52392
	2.02773
	3.29474
	3.77895
	1.76506
	2.27544
	3.31955
	2.33746
	6.18561
	2.93361
	1.96608
	0.90245
	1.24333
	1.92248
	1.65534
	1.21242
	3.40503
	1.13115
	1.7628
	21.9928
	1.10045
	1.80951
	1.9095
	5.71592
	2.37576
	1.45431
	2.94748
	3.49636
	2.40956
	2.53885
	2.17392
	1.8408
	1.92657
	1.1614
	2.79004
	1.44684
	3.31004
	1.5189
	2.49673
	2.97274
	3.06164
	2.36629
	2.47049
	1.73203
	3.75807
	2.54166
	2.16061
	2.59254
	3.08411
	4.69683
	2.97588
	2.66769
	5.47108
	4.02453
	2.39283
	2.48734
	1.56499
	7.96225
	2.31835
	2.93935
	2.20659
	1.95177
	2.31034
	2.43716
	6.45236
	1.95641
	3.48625
	1.85604
	1.29717
	1.89261
	1.83766
	3.50481
	1.2558
	1.85915
	3.35858
	1.77903
	1.49925
	2.17634
	1.56252
	2.62721
	2.28803
	4.77372
	2.24942
	2.09857
	2.41881
	1.48774
	2.9206
	1.86745
	7.59104
	2.43081
	1.49928
	2.43056
	2.15667
	2.64933
	3.67301
	2.10699
	4.78101
	1.8821
	2.49377
	7.87952
	1.56426
	2.77389
	1.56709
	5.30384
	15.6132
	1.78003
	2.43711
	2.438
	1.68183
	1.41059
	1.84993
	1.70125
	1.41856
	2.91008
	1.74022
	1.69201
	2.59797
	15.0722
	2.44938
	0.675499
	1.83448
	1.51832
	2.91914
	1.60972
	1.83153
	2.78877
	1.38447
	3.04856
	1.40892
	2.97827
	1.55985
	2.41835
	1.87281
	1.46735
	2.63825
	1.23781
	4.63823
	1.54388
	1.81482
	7.55365
	1.72271
	2.16319
	3.82899
	1.50737
	1.96643
	3.5141
	5.29232
	4.23334
	3.5566
	5.03302
	2.06022
	9.46902
	4.19658
	2.40141
	2.28072
	1.78408
	1.23125
	1.37595
	1.55614
	1.52952
	3.39429
	1.65678
	4.74866
	1.0437
	4.9111
	4.80617
	1.55094
	2.20218
	2.01728
	2.75948
	7.72965
	4.32017
	4.56119
	6.61973
	5.11071
	1.17869
	1.35303
	1.84499
	1.36401
	1.9618
	2.14258
	3.94575
	3.02423
	4.50695
	4.45762
	1.5182
	5.70943
	4.626
	4.43046
	3.51412
	4.10371
	3.47976
	1.98761
	2.4152
	1.51931
	4.06423
	5.69603
	7.91936
	3.91487
	2.40728
	4.84522

## Sheet: Fig 6 soma axon corr.
soma-axon#	7-711	7-2124	42-842	42-930	42-1651	42-1186	42-1345
	0.791128	0.43613	0.235647	0.203653	-0.038092	0.0262515	-0.18545
	0.634936	0.285334	0.542842	0.533233	0.218311	0.431434	0.328316
	0.557155	0.194288	0.650263	0.691071	0.405798	0.45928	0.421309
	0.357125	0.136309	0.524975	0.652006	0.310419	0.32376	0.398291
	0.644179	0.0321226	0.27836	0.635637	0.629249	0.410869	0.689933
	0.180431	0.122562	0.612107	0.568886	0.185587	0.475777	0.415438
	0.495872	0.0410101	0.263505	0.240003	-0.0654955	0.0592877	0.234808
	0.492205	-0.0403468	0.376768	0.429079	0.680499	0.571309	0.655694
	0.535105	0.229535	0.431153	0.408543	0.670085	0.49625	0.4888
	0.313661	0.0182695	0.263989	0.0631911	-0.0269253	0.181281	0.0162391
	0.389176	0.0700771	0.247446	0.25935	0.238018	0.352079	0.179504
	0.433387	0.012686	0.179814	0.273507	0.128572	-0.0242019	0.0749954
	0.629675	0.159392	-0.0741361	-0.174607	0.0716626	0.0707233	0.0830372
	0.614414	0.0839102	0.417121	0.494146	0.372612	0.403524	0.541848
	0.324289	0.0731257	0.195795	0.237605	-0.0858163	0.0280696	0.138277
	0.329958	-0.0499437	0.447051	0.311176	0.181238	0.211711	0.0651281
	0.226086	0.263135	0.311285	0.349685	0.108529	-0.14213	0.326872
	0.612703	0.184772	0.517782	0.289679	0.213998	0.0014131	0.345636
	0.488286	-0.0316611	0.121584	0.293949	0.0187963	0.33013	0.049776
	0.668145	-0.0047341	0.0205651	0.350378	0.0592272	0.115705	-0.125275
	0.504733	0.159897	0.270942	0.148352	0.0463661	-0.0416785	0.0373779
	0.434765	0.143562	0.317113	0.57843	0.395681	0.385511	0.196693
	0.797584	0.344309	0.198858	0.124659	-0.0801832	-0.0511539	-0.0598809
	0.509179	0.0380641	0.474415	0.367572	-0.047357	0.406289	0.103862
	0.698567	0.30356	0.0892502	-0.1598	-0.0621593	-0.0930038	0.114574
	0.52007	-0.115	0.257024	0.187325	0.0724739	0.0998114	0.127095
	0.111445	0.0640673	0.444541	0.354454	0.363254	0.36225	0.358068
	0.659424	0.0131083	0.534834	0.400809	0.4967	0.394042	0.57557
	0.825426	0.146225	0.503378	0.495574	0.284896	0.159571	0.0689659
	0.504875	-0.0206866	0.469428	0.678985	0.752816	0.538827	0.446709
	0.757905	0.408266	0.00895286	0.202295	0.110521	0.0193632	0.0943946
	0.731987	0.117671	0.39656	0.513619	0.37274	0.287328	0.0775966
	0.713073	0.298554	0.302752	0.160138	0.0438304	0.276834	0.286325
	0.468678	0.136077	0.274374	0.535924	0.312153	0.192581	0.395597
	0.51237	-0.0457092	0.516858	0.452583	0.313612	0.285659	0.0541738
	0.321372	0.0561275	0.335742	0.307805	0.233184	0.149184	0.246147
	0.388803	0.0888617	0.154186	0.223005	-0.0488024	0.106565	0.30038
	0.150668	0.230905	0.313268	0.435566	0.150936	0.277649	0.175821
	0.577713	0.17912	0.426756	0.554774	0.796576	0.664767	0.366708
	0.63529	0.155142	0.488027	0.410905	0.529624	0.537934	0.624117
	0.328379	-0.0205926	0.130892	-0.130888	0.160253	0.0567855	0.0491821
	0.547414	0.151772	0.207455	0.223508	0.12643	0.0990178	-0.104089
	0.50054	0.166622
	0.587777	0.199558
	0.41761	0.240296
	0.437033	0.057216
	0.776606	0.261497
	0.533175	0.119631
	0.48559	0.0906753
	0.62182	0.280929
	0.479415	-0.235016
	0.34827	0.280181
	0.491571	0.223684
	-0.00952504	0.102278
	0.719738	-0.0366448
	0.307768	-0.169408
	0.549746	0.132068
	0.582687	0.351724
	0.331801	0.0928277
	0.787718	0.27682
	0.337254	0.223153
	0.690515	0.204109
	0.480257	-0.109681
	0.431339	0.400676
	0.539053	0.280032
	0.326203	0.0391955
	0.491112	0.15658

## Sheet: Fig S5 ITI
RO soma8s	loc soma8s	RO 8s	loc 8s	RO riboL1	loc riboL1
0.103535	0.0616228	0.0798181	0.106387	0.0699758	0.351438
0.171466	0.183811	0.040771	0.0522894	0.0390352	0.0675373
0.048986	0.0831882	0.161211	0.0807	0.103056	0.0359246
0.219833	0.0216786	0.0483452	0.049723	0.128495	0.0387381
0.184614	0.0288187	0.184657	0.00945525	0.0759722	0.0512734
0.0820536	0.0901152	0.0575113	0.0773254	0.1862	0.0911966
0.145363	0.0884831	0.332594	0.0568042	0.097217	0.512798
0.117579	0.136512	0.0434433	0.022171	0.0255092	0.128711
0.018884	0.0619857	0.124976	0.161954	0.073649	0.0580764
0.241979	0.0370868	0.211629	0.009673	0.167791	0.0430718
0.275072	0.0264334	0.048415	0.00727336	0.0210987	0.00350345
0.2212	0.0413548	0.222172	0.0501199	0.0125398	0.304245
0.0868894	0.272106	0.103517	0.1119	0.148309	0.0640792
0.215181	0.0382548	0.318234	0.0646655	0.0299778	0.211198
0.0504949	0.038431	0.279619	0.0857485	0.21332	0.791725
0.137822	0.0818159	0.204497	0.0408727	0.353055	0.375088
0.161841	0.119622	0.125804	0.0204054	0.0965845	0.409779
0.250001	0.0522434	0.0357041	0.0781552	0.178585	0.715428
0.164252	0.156525	0.0140065	0.083875	0.146285	0.716563
0.0991596	0.0420797	0.0508591	0.00457504	0.215762	0.0795104
0.212938	0.0350839	0.0841513	0.0540304	0.181936	0.000962831
0.147384	0.0580541	0.11803	0.0457152	0.207046	0.0887191
0.150802	0.0516612	0.23668	0.0233072	0.0957564	0.0175783
0.069921	0.0510276	0.163672	0.0424591	0.196218	0.550545
0.129332	0.148642	0.100846	0.00230875	0.2006	0.0235703
0.101459	0.0646184	0.053526	0.0951513	0.103567	0.0640214
0.0388864	0.0956557	0.181386	0.14092	0.197121	0.317418
0.0891196	0.0777266	0.461019	0.0798181	0.292254	0.315216
0.0798678	0.0479202	0.0195543		0.335047	0.193957
	0.131076				0.139142
	0.0882124				0.359561
	0.0460514				0.228588
	0.0342815				0.0434337
	0.0452967				0.209733
	0.0578773				0.0968517
	0.0191634				0.200691
	0.0401542				0.239013
	0.0182289				0.0270459
	0.106559				0.111052
	0.334467				0.140426
	0.0336683				0.199104
	0.0182514				0.153325
	0.089734				0.0552773
	0.0838983				0.341391
	0.140205				0.188372
	0.0237273				0.0443658
	0.157365				0.0780386
	0.117637				0.0112469
	0.174256				0.354872
	0.188514				0.45324
	0.0603372				0.701598
	0.112507				0.129012
	0.139822				0.0727096
	0.155814				0.0857983
	0.20644				0.076623
	0.0180563				0.232732
	0.167771				0.250838
	0.0619054				0.171248
					0.128318
					0.029312
					0.382275
					0.100146
					0.300483
					0.24905
					0.0696283
					0.0441209
					0.0812893
					0.0968989
					0.157291
					0.0672111
					0.0677828
					0.22665
					0.156528
					0.12974
					0.0669987
					0.172849
					0.361791
					0.08983
					0.343139
					0.742159
					0.0923015
					0.631295
					0.292167
					0.544715
					0.592504
					0.729163
					0.156864
					1.02825
					0.406457
					0.0566108
					0.288272
					0.178461
					0.847551
					0.169706
					0.332573
					0.826
					0.310063
					0.139423
					0.662428
					0.604275
					0.123593
					0.0214396
					0.495259
					0.474182
					0.0698564
					0.0245788
					0.299265
					0.556097
					0.400463
					0.406132
					0.16079
					0.0354926
					0.181819

## Sheet: Fig S5 Stim ON
RO soma8s	loc soma8s	RO 8s	loc 8s	RO riboL1	loc riboL1
0.755187	0.999092	0.384205	0.86294	0.344836	1.22502
0.601766	0.425022	1.22907	0.577751	0.387607	1.67257
0.407152	0.545418	0.539196	1.04095	0.586355	0.970466
0.222168	0.428324	0.686113	0.899272	0.859887	0.86276
0.502871	0.311733	0.301286	1.04062	0.439281	1.02181
0.291587	0.211508	0.769981	1.10654	0.275378	0.769548
0.364396	0.31267	0.829291	1.54517	0.29104	1.32061
0.490628	0.302392	1.17911	1.17531	0.395985	1.25951
0.0167218	0.421712	1.10993	1.78216	0.134943	1.07691
0.506613	0.704892	0.642511	1.32996	0.386536	0.892463
0.457444	0.842213	1.11861	0.905377	0.731953	1.43242
0.554248	0.611296	1.00285	1.69687	0.38749	3.49724
0.323507	0.593595	1.29898	1.45525	0.628152	1.83004
1.54463	1.10544	0.333405	0.999246	0.925188	0.913583
1.12688	0.0123647	0.312839	0.808792	0.445389	2.66842
0.492705	0.340332	1.29894	0.8639	0.721827	3.31388
0.614538	0.0832405	0.859197	0.890617	0.995387	3.31982
0.698824	0.548928	0.85897	0.806097	1.05945	1.2176
0.796983	0.529997	0.407645	0.935234	0.423999	3.50107
0.323653	0.201038	0.203995	0.689338	0.880126	3.56001
0.182755	0.433001	0.232933	0.663832	0.85649	0.861459
0.3799	0.165546	0.43732	0.966461	0.501208	0.513906
0.392738	0.202088	0.269363	0.761705	0.384557	0.598736
0.0383145	0.413426	0.296091	0.894848	1.3065	1.3583
0.494519	0.343426	0.20086	0.812504	0.717696	1.20462
0.392875	0.0828808	0.644922	0.665173	0.790863	0.94676
0.447597	0.462789	1.48367	1.0368	0.611693	1.49763
0.603353	0.0684699	0.271298		0.421175	1.13425
1.30793	2.35094	0.565516		0.344876	0.491927
	1.38172	1.22502		0.546931	2.12884
	1.05042			0.343118	0.884036
	1.03777			0.253037	1.51125
	0.318099			0.313111	1.40315
	0.613326			0.345303	0.753784
	0.981798			0.190399	1.84047
	0.715051			0.123319	1.80069
	0.8127			0.230627	1.2548
	0.882624			0.209204	0.662086
	0.349183			0.286057	2.57201
	1.02402			0.130799	1.73654
	0.691453			0.748194	1.29756
	1.14725			0.407514	1.67752
	0.32222			0.824749	0.6335
	0.635955			1.64223	1.44954
	1.01664			0.253859	1.0257
	2.09396			0.20779	1.60374
	0.954036			0.343034	2.58943
	0.927787			0.209392	2.84032
	0.821311			0.472035	0.172983
	1.55827			0.195223	0.332074
	2.18544				0.280366
	1.06483				0.213683
	1.24053				0.258661
	1.02589				0.620695
	0.834861				0.437172
	0.889325				0.178834
	1.04602				0.45238
					0.954256
					0.338014
					0.380997
					0.106791
					0.0755472
					0.0417404
					0.042416
					0.495731
					0.66005
					0.21026
					0.500639
					0.183828
					0.179236
					0.12935
					0.0840754
					2.02812
					1.3598
					1.52955
					0.917808
					1.00971
					0.300704
					2.16216
					1.66387
					1.4492
					2.73889
					1.98362
					0.965188
					1.04771
					0.613245
					1.55151
					1.01762
					2.2039
					2.16322
					0.548416
					0.556468
					1.29755
					0.515244
					2.14125
					1.47289
					0.811059
					0.826916
					3.73315
					3.47091
					2.40342
					1.33368
					1.60177
					1.35141
					2.55255
					0.447594
					2.05586
					0.527525
					1.28392
					0.774042
					1.03151
					1.21669
					1.18421
